# Supplementary material for: Enhancing the confidence of potential targets enriched by similarity-centric models: the crucial role of the similarity threshold
Source: Front Pharmacol. 2025 Aug 8;16:1574540. doi: 10.3389/fphar.2025.1574540 (PMC12370643; doi:10.3389/fphar.2025.1574540)
Supplement: Supplementary file 1 [file DataSheet1.csv]

Uni	Number of known ligands	Entry name	Name(ChEMBL)	Protein names(uniprot)	Gene*names	Main gene	Classfication1	Classfication2	To	Classfication
A5X5Y0	186	5HT3E_HUMAN		5-hydroxytryptamine receptor 3E		HTR3E	Ion channel			Ligand-gated ion channel
A8MPY1	4	GBRR3_HUMAN		Gamma-aminobutyric acid receptor subunit rho-3		GABRR3	Ion channel			Ligand-gated ion channel
O00141	72	SGK1_HUMAN	Serine/threonine-protein kinase Sgk1	Serine/threonine-protein kinase Sgk1 (EC 2.7.11.1) (Serum/glucocorticoid-regulated kinase 1)	SGK1*SGK	SGK1	Enzyme	Kinase	2R5T|3HDM|3HDN	Kinase
O00142	18	KITM_HUMAN	Thymidine kinase, mitochondrial	Thymidine kinase 2, mitochondrial (EC 2.7.1.21) (Mt-TK)	TK2	TK2	Enzyme			Transferase
O00182	4	LEG9_HUMAN	Galectin-9	Galectin-9 (Gal-9) (Ecalectin) (Tumor antigen HOM-HD-21)	LGALS9	LGALS9	Other cytosolic protein			Other cytosolic protein
O00206	24	TLR4_HUMAN	Toll-like receptor 4	Toll-like receptor 4 (hToll) (CD antigen CD284)	TLR4	TLR4	Membrane receptor	Other Categories		other Membrane receptor
O00214	3	LEG8_HUMAN	Galectin-8	Galectin-8 (Gal-8) (Po66 carbohydrate-binding protein) (Po66-CBP) (Prostate carcinoma tumor antigen 1) (PCTA-1)	LGALS8	LGALS8	Other cytosolic protein			Other cytosolic protein
O00220	2	TR10A_HUMAN	TRAIL receptor-1	Tumor necrosis factor receptor superfamily member 10A (Death receptor 4) (TNF-related apoptosis-inducing ligand receptor 1) (TRAIL receptor 1) (TRAIL-R1) (CD antigen CD261)	TNFRSF10A*APO2*DR4*TRAILR1	TNFRSF10A	Membrane receptor			other Membrane receptor
O00222	11	GRM8_HUMAN	Metabotropic glutamate receptor 8	Metabotropic glutamate receptor 8 (mGluR8)	GRM8*GPRC1H*MGLUR8	GRM8	Membrane receptor	Other Categories		Family C GPCR
O00238	25	BMR1B_HUMAN	Bone morphogenetic protein receptor type-1B	Bone morphogenetic protein receptor type-1B (BMP type-1B receptor) (BMPR-1B) (EC 2.7.11.30) (CD antigen CDw293)	BMPR1B	BMPR1B	Enzyme	Kinase	3MDY	Kinase
O00311	542	CDC7_HUMAN	Cell division cycle 7-related protein kinase	Cell division cycle 7-related protein kinase (CDC7-related kinase) (HsCdc7) (huCdc7) (EC 2.7.11.1)	CDC7*CDC7L1	CDC7	Enzyme	Kinase	4F99|4F9A|4F9B|4F9C|5UWQ|5UWR	Kinase
O00329	1140	PK3CD_HUMAN	PI3-kinase p110-delta subunit	Phosphatidylinositol 4,5-bisphosphate 3-kinase catalytic subunit delta isoform (PI3-kinase subunit delta) (PI3K-delta) (PI3Kdelta) (PtdIns-3-kinase subunit delta) (EC 2.7.1.153) (Phosphatidylinositol 4,5-bisphosphate 3-kinase 110 kDa catalytic subunit delta) (PtdIns-3-kinase subunit p110-delta) (p110delta)	PIK3CD	PIK3CD	Enzyme		5DXU|5M6U|5T8F|5UBT|5VLR|6G6W|6PYR|6PYU	Transferase
O00400	132	ACATN_HUMAN	Acetyl-coenzyme A transporter 1	Acetyl-coenzyme A transporter 1 (AT-1) (Acetyl-CoA transporter 1) (Solute carrier family 33 member 1)	SLC33A1*ACATN*AT1	SLC33A1	Transporter	Electrochemical transporter		Electrochemical transporter
O00408	413	PDE2A_HUMAN	Phosphodiesterase 2A	cGMP-dependent 3',5'-cyclic phosphodiesterase (EC 3.1.4.17) (Cyclic GMP-stimulated phosphodiesterase) (CGS-PDE) (cGSPDE)	PDE2A	PDE2A	Enzyme	Other Categories		Phosphodiesterase
O00418	24	EF2K_HUMAN	Serine/threonine-protein kinase EEF2K	Eukaryotic elongation factor 2 kinase (eEF-2 kinase) (eEF-2K) (EC 2.7.11.20) (Calcium/calmodulin-dependent eukaryotic elongation factor 2 kinase)	EEF2K	EEF2K	Enzyme	Kinase	5J8H|5KS5|6NX4	Kinase
O00421	136	CCRL2_HUMAN	C-C chemokine receptor-like 2	C-C chemokine receptor-like 2 (Chemokine receptor CCR11) (Chemokine receptor X) (Putative MCP-1 chemokine receptor)	CCRL2*CCR11*CCR6*CKRX*CRAM*HCR	CCRL2	Membrane receptor	Family A G protein-coupled receptor		Family A GPCR
O00444	302	PLK4_HUMAN	Serine/threonine-protein kinase PLK4	Serine/threonine-protein kinase PLK4 (EC 2.7.11.21) (Polo-like kinase 4) (PLK-4) (Serine/threonine-protein kinase 18) (Serine/threonine-protein kinase Sak)	PLK4*SAK*STK18	PLK4	Enzyme	Kinase	2N19|3COK|4JXF|4N7V|4N7Z|4N9J|4YUR|4YYP|5LHY|5LHZ|6N45|6N46	Kinase
O00462	2	MANBA_HUMAN	Beta-mannosidase	Beta-mannosidase (EC 3.2.1.25) (Lysosomal beta A mannosidase) (Mannanase) (Mannase)	MANBA*MANB1	MANBA	Enzyme			Hydrolyse
O00482	42	NR5A2_HUMAN	Orphan nuclear receptor LRH-1	Nuclear receptor subfamily 5 group A member 2 (Alpha-1-fetoprotein transcription factor) (B1-binding factor) (hB1F) (CYP7A promoter-binding factor) (Hepatocytic transcription factor) (Liver receptor homolog 1) (LRH-1)	NR5A2*B1F*CPF*FTF	NR5A2	Transcription factor	Other Categories		Transcription factor
O00506	7	STK25_HUMAN	Serine/threonine-protein kinase 25	Serine/threonine-protein kinase 25 (EC 2.7.11.1) (Ste20-like kinase) (Sterile 20/oxidant stress-response kinase 1) (SOK-1) (Ste20/oxidant stress response kinase 1)	STK25*SOK1*YSK1	STK25	Enzyme	Kinase	2XIK|3W8H|4NZW	Kinase
O00519	822	FAAH1_HUMAN	Anandamide amidohydrolase	Fatty-acid amide hydrolase 1 (EC 3.5.1.99) (Anandamide amidohydrolase 1) (Oleamide hydrolase 1)	FAAH*FAAH1	FAAH	Enzyme			Hydrolyse
O00591	294	GBRP_HUMAN		Gamma-aminobutyric acid receptor subunit pi		GABRP	Ion channel			Ligand-gated ion channel
O00748	89	EST2_HUMAN	Carboxylesterase 2	Cocaine esterase (EC 3.1.1.84) (Carboxylesterase 2) (CE-2) (hCE-2) (EC 3.1.1.1) (Methylumbelliferyl-acetate deacetylase 2) (EC 3.1.1.56)	CES2*ICE	CES2	Enzyme			Hydrolyse
O00750	24	P3C2B_HUMAN	Phosphatidylinositol-4-phosphate 3-kinase C2 domain-containing beta polypeptide	Phosphatidylinositol 4-phosphate 3-kinase C2 domain-containing subunit beta (PI3K-C2-beta) (PtdIns-3-kinase C2 subunit beta) (EC 2.7.1.154) (C2-PI3K) (Phosphoinositide 3-kinase-C2-beta)	PIK3C2B	PIK3C2B	Enzyme			Transferase
O00763	1791	ACACB_HUMAN	Acetyl-CoA carboxylase 2	Acetyl-CoA carboxylase 2 (EC 6.4.1.2) (ACC-beta) [Includes: Biotin carboxylase (EC 6.3.4.14)]	ACACB*ACC2*ACCB	ACACB	Enzyme	Other Categories		Ligase
O00767	363	ACOD_HUMAN	Acyl-CoA desaturase	Acyl-CoA desaturase (EC 1.14.19.1) (Delta(9)-desaturase) (Delta-9 desaturase) (Fatty acid desaturase) (Stearoyl-CoA desaturase) (hSCD1)	SCD	SCD	Enzyme		4ZYO	N/A
O14578	16	CTRO_HUMAN	Citron Rho-interacting kinase	Citron Rho-interacting kinase (CRIK) (EC 2.7.11.1) (Serine/threonine-protein kinase 21)	CIT*CRIK*KIAA0949*STK21	CIT	Enzyme	Kinase		Kinase
O14649	125	KCNK3_HUMAN	Potassium channel subfamily K member 3	Potassium channel subfamily K member 3 (Acid-sensitive potassium channel protein TASK-1) (TWIK-related acid-sensitive K(+) channel 1) (Two pore potassium channel KT3.1) (Two pore K(+) channel KT3.1)	KCNK3*TASK*TASK1	KCNK3	Ion channel	Voltage-gated ion channel		Voltage-gated ion channel
O14672	125	ADA10_HUMAN	ADAM10	Disintegrin and metalloproteinase domain-containing protein 10 (ADAM 10) (EC 3.4.24.81) (CDw156) (Kuzbanian protein homolog) (Mammalian disintegrin-metalloprotease) (CD antigen CD156c)	ADAM10*KUZ*MADM	ADAM10	Enzyme	Protease		Protease
O14684	530	PTGES_HUMAN	Prostaglandin E synthase	Prostaglandin E synthase (EC 5.3.99.3) (Microsomal glutathione S-transferase 1-like 1) (MGST1-L1) (Microsomal prostaglandin E synthase 1) (MPGES-1) (p53-induced gene 12 protein)	PTGES*MGST1L1*MPGES1*PGES*PIG12	PTGES	Enzyme		3DWW|4AL0|4AL1|4BPM|4WAB|4YK5|4YL0|4YL1|4YL3|5BQG|5BQH|5BQI|5K0I|5T36|5T37|5TL9	Other
O14730	11	RIOK3_HUMAN	Serine/threonine-protein kinase RIO3	Serine/threonine-protein kinase RIO3 (EC 2.7.11.1) (RIO kinase 3) (sudD homolog)	RIOK3*SUDD	RIOK3	Enzyme	Kinase		Kinase
O14733	7	MP2K7_HUMAN	Dual specificity mitogen-activated protein kinase kinase 7	Dual specificity mitogen-activated protein kinase kinase 7 (MAP kinase kinase 7) (MAPKK 7) (EC 2.7.12.2) (JNK-activating kinase 2) (MAPK/ERK kinase 7) (MEK 7) (Stress-activated protein kinase kinase 4) (SAPK kinase 4) (SAPKK-4) (SAPKK4) (c-Jun N-terminal kinase kinase 2) (JNK kinase 2) (JNKK 2)	MAP2K7*JNKK2*MEK7*MKK7*PRKMK7*SKK4	MAP2K7	Enzyme	Kinase	2DYL|3WZU|4UX9|5B2K|5B2L|5B2M|5Y8U|5Y90|5Z1D|5Z1E|6IB0|6IB2|6QFL|6QFR|6QFT|6QG4|6QG7|6QHO|6QHR	Kinase
O14746	169	TERT_HUMAN	Telomerase reverse transcriptase	Telomerase reverse transcriptase (EC 2.7.7.49) (HEST2) (Telomerase catalytic subunit) (Telomerase-associated protein 2) (TP2)	TERT*EST2*TCS1*TRT	TERT	Enzyme		2BCK|4B18|4MNQ|5MEN|5MEO|5MEP|5MEQ|5MER|5UGW	Transferase
O14757	1540	CHK1_HUMAN	Serine/threonine-protein kinase Chk1	Serine/threonine-protein kinase Chk1 (EC 2.7.11.1) (CHK1 checkpoint homolog) (Cell cycle checkpoint kinase) (Checkpoint kinase-1)	CHEK1*CHK1	CHEK1	Enzyme	Kinase	1IA8|1NVQ|1NVR|1NVS|1ZLT|1ZYS|2AYP|2BR1|2BRB|2BRG|2BRH|2BRM|2BRN|2BRO|2C3J|2C3K|2C3L|2CGU|2CGV|2CGW|2CGX|2E9N|2E9O|2E9P|2E9U|2E9V|2GDO|2GHG|2HOG|2HXL|2HXQ|2HY0|2QHM|2QHN|2R0U|2WMQ|2WMR|2WMS|2WMT|2WMU|2WMV|2WMW|2WMX|2X8D|2X8E|2X8I|2XEY|2XEZ|2XF0|2YDI|2YDJ|2YDK|2YER|2YEX|2YM3|2YM4|2YM5|2YM6|2YM7|2YM8|2YWP|3F9N|3JVR|3JVS|3NLB|3OT3|3OT8|3PA3|3PA4|3PA5|3TKH|3TKI|3U9N|4FSM|4FSN|4FSQ|4FSR|4FST|4FSU|4FSW…	Kinase
O14842	455	FFAR1_HUMAN	Free fatty acid receptor 1	Free fatty acid receptor 1 (G-protein coupled receptor 40)	FFAR1*GPR40	FFAR1	Membrane receptor	Family A G protein-coupled receptor		Family A GPCR
O14920	583	IKKB_HUMAN	Inhibitor of nuclear factor kappa B kinase beta subunit	Inhibitor of nuclear factor kappa-B kinase subunit beta (I-kappa-B-kinase beta) (IKK-B) (IKK-beta) (IkBKB) (EC 2.7.11.10) (I-kappa-B kinase 2) (IKK2) (Nuclear factor NF-kappa-B inhibitor kinase beta) (NFKBIKB)	IKBKB*IKKB	IKBKB	Enzyme	Kinase	3BRT|3BRV|4E3C|4KIK	Kinase
O14936	8	CSKP_HUMAN	Peripheral plasma membrane protein CASK	Peripheral plasma membrane protein CASK (hCASK) (EC 2.7.11.1) (Calcium/calmodulin-dependent serine protein kinase) (Protein lin-2 homolog)	CASK*LIN2	CASK	Enzyme		1KGD|1KWA|1ZL8|3C0G|3C0H|3C0I|3MFR|3MFS|3MFT|3MFU|3TAC	N/A
O14939	116	PLD2_HUMAN	Phospholipase D2	Phospholipase D2 (PLD 2) (hPLD2) (EC 3.1.4.4) (Choline phosphatase 2) (PLD1C) (Phosphatidylcholine-hydrolyzing phospholipase D2)	PLD2	PLD2	Enzyme	Hydrolase		Hydrolyse
O14965	2183	AURKA_HUMAN	Serine/threonine-protein kinase Aurora-A	Aurora kinase A (EC 2.7.11.1) (Aurora 2) (Aurora/IPL1-related kinase 1) (ARK-1) (Aurora-related kinase 1) (hARK1) (Breast tumor-amplified kinase) (Serine/threonine-protein kinase 15) (Serine/threonine-protein kinase 6) (Serine/threonine-protein kinase aurora-A)	AURKA*AIK*AIRK1*ARK1*AURA*AYK1*BTAK*IAK1*STK15*STK6	AURKA	Enzyme	Kinase	1MQ4|1MUO|1OL5|1OL6|1OL7|2BMC|2C6D|2C6E|2DWB|2J4Z|2J50|2NP8|2W1C|2W1D|2W1E|2W1F|2W1G|2WQE|2WTV|2WTW|2X6D|2X6E|2X81|2XNE|2XNG|2XRU|3COH|3E5A|3EFW|3FDN|3H0Y|3H0Z|3H10|3HA6|3K5U|3LAU|3M11|3MYG|3NRM|3O50|3O51|3P9J|3QBN|3R21|3R22|3UNZ|3UO4|3UO5|3UO6|3UOD|3UOH|3UOJ|3UOK|3UOL|3UP2|3UP7|3VAP|3W10|3W16|3W18|3W2C|4B0G|4BN1|4BYI|4BYJ|4C3P|4C3R|4CEG|4DEA|4DEB|4DED|4DEE|4DHF|4J8M|4J8N|4JAI|4JAJ|4JBO|4JBP|4JBQ…	Kinase
O14976	59	GAK_HUMAN	Serine/threonine-protein kinase GAK	Cyclin-G-associated kinase (EC 2.7.11.1)	GAK	GAK	Enzyme	Kinase	4C57|4C58|4C59|4O38|4Y8D|5Y7Z|5Y80	Kinase
O15075	17	DCLK1_HUMAN	Serine/threonine-protein kinase DCLK1	Serine/threonine-protein kinase DCLK1 (EC 2.7.11.1) (Doublecortin domain-containing protein 3A) (Doublecortin-like and CAM kinase-like 1) (Doublecortin-like kinase 1)	DCLK1*DCAMKL1*DCDC3A*KIAA0369	DCLK1	Enzyme	Kinase	1MFW|1MG4|1UF0|5JZJ|5JZN	Kinase
O15111	143	IKKA_HUMAN	Inhibitor of nuclear factor kappa B kinase alpha subunit	Inhibitor of nuclear factor kappa-B kinase subunit alpha (I-kappa-B kinase alpha) (IKK-A) (IKK-alpha) (IkBKA) (IkappaB kinase) (EC 2.7.11.10) (Conserved helix-loop-helix ubiquitous kinase) (I-kappa-B kinase 1) (IKK1) (Nuclear factor NF-kappa-B inhibitor kinase alpha) (NFKBIKA) (Transcription factor 16) (TCF-16)	CHUK*IKKA*TCF16	CHUK	Enzyme	Kinase	3BRT|5EBZ|5TQW|5TQX|5TQY	Kinase
O15120	78	PLCB_HUMAN	1-acylglycerol-3-phosphate O-acyltransferase beta	1-acyl-sn-glycerol-3-phosphate acyltransferase beta (EC 2.3.1.51) (1-acylglycerol-3-phosphate O-acyltransferase 2) (1-AGP acyltransferase 2) (1-AGPAT 2) (Lysophosphatidic acid acyltransferase beta) (LPAAT-beta)	AGPAT2	AGPAT2	Enzyme			Transferase
O15146	19	MUSK_HUMAN	Muscle, skeletal receptor tyrosine protein kinase	Muscle, skeletal receptor tyrosine-protein kinase (EC 2.7.10.1) (Muscle-specific tyrosine-protein kinase receptor) (MuSK) (Muscle-specific kinase receptor)	MUSK	MUSK	Enzyme	Kinase		Kinase
O15197	27	EPHB6_HUMAN	Ephrin type-B receptor 6	Ephrin type-B receptor 6 (HEP) (Tyrosine-protein kinase-defective receptor EPH-6)	EPHB6	EPHB6	Unclassified protein			Unclassified protein
O15229	37	KMO_HUMAN	Kynurenine 3-monooxygenase	Kynurenine 3-monooxygenase (EC 1.14.13.9) (Kynurenine 3-hydroxylase)	KMO	KMO	Enzyme	Oxidoreductase		Oxidoreductase
O15244	7	S22A2_HUMAN	Solute carrier family 22 member 2	Solute carrier family 22 member 2 (Organic cation transporter 2) (hOCT2)	SLC22A2*OCT2	SLC22A2	Transporter	Electrochemical transporter		Electrochemical transporter
O15245	2	S22A1_HUMAN	Solute carrier family 22 member 1	Solute carrier family 22 member 1 (Organic cation transporter 1) (hOCT1)	SLC22A1*OCT1	SLC22A1	Transporter	Electrochemical transporter		Electrochemical transporter
O15264	80	MK13_HUMAN	MAP kinase p38 delta	Mitogen-activated protein kinase 13 (MAP kinase 13) (MAPK 13) (EC 2.7.11.24) (Mitogen-activated protein kinase p38 delta) (MAP kinase p38 delta) (Stress-activated protein kinase 4)	MAPK13*PRKM13*SAPK4	MAPK13	Enzyme	Kinase	3COI|4EYJ|4EYM|4MYG|4YNO|5EKN|5EKO	Kinase
O15269	1	SPTC1_HUMAN	Serine palmitoyltransferase 1	Serine palmitoyltransferase 1 (EC 2.3.1.50) (Long chain base biosynthesis protein 1) (LCB 1) (Serine-palmitoyl-CoA transferase 1) (SPT 1) (SPT1)	SPTLC1*LCB1	SPTLC1	Enzyme			Transferase
O15270	1	SPTC2_HUMAN	Serine palmitoyltransferase 2	Serine palmitoyltransferase 2 (EC 2.3.1.50) (Long chain base biosynthesis protein 2) (LCB 2) (Long chain base biosynthesis protein 2a) (LCB2a) (Serine-palmitoyl-CoA transferase 2) (SPT 2)	SPTLC2*KIAA0526*LCB2	SPTLC2	Enzyme			Transferase
O15294	1	OGT1_HUMAN	UDP-N-acetylglucosamine--peptide N-acetylglucosaminyltransferase 110 kDa subunit	UDP-N-acetylglucosamine--peptide N-acetylglucosaminyltransferase 110 kDa subunit (EC 2.4.1.255) (O-GlcNAc transferase subunit p110) (O-linked N-acetylglucosamine transferase 110 kDa subunit) (OGT)	OGT	OGT	Enzyme		1W3B|3PE3|3PE4|3TAX|4AY5|4AY6|4CDR|4GYW|4GYY|4GZ3|4GZ5|4GZ6|4N39|4N3A|4N3B|4N3C|4XI9|4XIF|5BNW|5C1D|5HGV|5LVV|5LWV|5NPR|5NPS|5VIE|5VIF|6EOU|6IBO|6MA1|6MA2|6MA3|6MA4|6MA5	N/A
O15303	8	GRM6_HUMAN	Metabotropic glutamate receptor 6	Metabotropic glutamate receptor 6 (mGluR6)	GRM6*GPRC1F*MGLUR6	GRM6	Membrane receptor	Other Categories		Family C GPCR
O15379	611	HDAC3_HUMAN	Histone deacetylase 3	Histone deacetylase 3 (HD3) (EC 3.5.1.98) (RPD3-2) (SMAP45)	HDAC3	HDAC3	Epigenetic regulator	Other Categories		Epigenetic regulator
O15427	3	MOT4_HUMAN	Monocarboxylate transporter 4	Monocarboxylate transporter 4 (MCT 4) (Solute carrier family 16 member 3)	SLC16A3*MCT4	SLC16A3	Transporter	Electrochemical transporter		Electrochemical transporter
O15440	2	MRP5_HUMAN	Multidrug resistance-associated protein 5	Multidrug resistance-associated protein 5 (ATP-binding cassette sub-family C member 5) (Multi-specific organic anion transporter C) (MOAT-C) (SMRP) (pABC11)	ABCC5*MRP5	ABCC5	Transporter	Other Categories		Transporter
O15496	32	PA2GX_HUMAN	Group X secretory phospholipase A2	Group 10 secretory phospholipase A2 (EC 3.1.1.4) (Group X secretory phospholipase A2) (GX sPLA2) (sPLA2-X) (Phosphatidylcholine 2-acylhydrolase 10)	PLA2G10	PLA2G10	Enzyme		1LE6|1LE7|4UY1|5G3M|5OW8|5OWC|6G5J	Hydrolyse
O15528	8	CP27B_HUMAN	25-hydroxyvitamin D-1 alpha hydroxylase, mitochondrial	25-hydroxyvitamin D-1 alpha hydroxylase, mitochondrial (EC 1.14.15.18) (25-OHD-1 alpha-hydroxylase) (25-hydroxyvitamin D(3) 1-alpha-hydroxylase) (VD3 1A hydroxylase) (Calcidiol 1-monooxygenase) (Cytochrome P450 subfamily XXVIIB polypeptide 1) (Cytochrome P450C1 alpha) (Cytochrome P450VD1-alpha) (Cytochrome p450 27B1)	CYP27B1*CYP1ALPHA*CYP27B	CYP27B1	Enzyme			Other
O15530	682	PDPK1_HUMAN	3-phosphoinositide dependent protein kinase-1	3-phosphoinositide-dependent protein kinase 1 (hPDK1) (EC 2.7.11.1)	PDPK1*PDK1	PDPK1	Enzyme	Kinase	1H1W|1OKY|1OKZ|1UU3|1UU7|1UU8|1UU9|1UVR|1W1D|1W1G|1W1H|1Z5M|2BIY|2PE0|2PE1|2PE2|2R7B|2VKI|2XCH|2XCK|3H9O|3HRC|3HRF|3ION|3IOP|3NAX|3NAY|3NUN|3NUS|3NUU|3NUY|3ORX|3ORZ|3OTU|3PWY|3QC4|3QCQ|3QCS|3QCX|3QCY|3QD0|3QD3|3QD4|3RCJ|3RWP|3RWQ|3SC1|4A06|4A07|4AW0|4AW1|4CT1|4CT2|4RQK|4RQV|4RRV|4XX9|5ACK|5HKM|5HNG|5HO7|5HO8|5LVL|5LVM|5LVN|5LVO|5LVP|5MRD	Kinase
O15552	62	FFAR2_HUMAN	Free fatty acid receptor 2	Free fatty acid receptor 2 (G-protein coupled receptor 43)	FFAR2*FFA2*GPCR43*GPR43	FFAR2	Membrane receptor	Family A G protein-coupled receptor		Family A GPCR
O15554	29	KCNN4_HUMAN	Intermediate conductance calcium-activated potassium channel protein 4	Intermediate conductance calcium-activated potassium channel protein 4 (SK4) (SKCa 4) (SKCa4) (IKCa1) (IK1) (KCa3.1) (KCa4) (Putative Gardos channel)	KCNN4*IK1*IKCA1*KCA4*SK4	KCNN4	Ion channel	Voltage-gated ion channel		Voltage-gated ion channel
O43174	94	CP26A_HUMAN	Cytochrome P450 26A1	Cytochrome P450 26A1 (EC 1.14.13.-) (Cytochrome P450 retinoic acid-inactivating 1) (Cytochrome P450RAI) (hP450RAI) (Retinoic acid 4-hydroxylase) (Retinoic acid-metabolizing cytochrome)	CYP26A1*CYP26*P450RAI1	CYP26A1	Enzyme	Other Categories		Other
O43193	230	MTLR_HUMAN	Motilin receptor	Motilin receptor (G-protein coupled receptor 38)	MLNR*GPR38*MTLR*MTLR1	MLNR	Membrane receptor	Family A G protein-coupled receptor		Family A GPCR
O43194	24	GPR39_HUMAN	G-protein coupled receptor 39	G-protein coupled receptor 39	GPR39	GPR39	Membrane receptor	Family A G protein-coupled receptor		Family A GPCR
O43283	17	M3K13_HUMAN	Mitogen-activated protein kinase kinase kinase 13	Mitogen-activated protein kinase kinase kinase 13 (EC 2.7.11.25) (Leucine zipper-bearing kinase) (Mixed lineage kinase) (MLK)	MAP3K13*LZK	MAP3K13	Enzyme	Kinase		Kinase
O43293	248	DAPK3_HUMAN	Death-associated protein kinase 3	Death-associated protein kinase 3 (DAP kinase 3) (EC 2.7.11.1) (DAP-like kinase) (Dlk) (MYPT1 kinase) (Zipper-interacting protein kinase) (ZIP-kinase)	DAPK3*ZIPK	DAPK3	Enzyme	Kinase	1YRP|2J90|3BHY|3BQR|5A6N|5A6O|5VJA	Kinase
O43318	49	M3K7_HUMAN	Mitogen-activated protein kinase kinase kinase 7	Mitogen-activated protein kinase kinase kinase 7 (EC 2.7.11.25) (Transforming growth factor-beta-activated kinase 1) (TGF-beta-activated kinase 1)	MAP3K7*TAK1	MAP3K7	Enzyme	Kinase	2EVA|2YIY|4GS6|4L3P|4L52|4L53|4O91|5E7R|5GJD|5GJF|5GJG|5J7S|5J8I|5J9L|5JGA|5JGB|5JGD|5JH6|5JK3|5V5N	Kinase
O43353	43	RIPK2_HUMAN	Serine/threonine-protein kinase RIPK2	Receptor-interacting serine/threonine-protein kinase 2 (EC 2.7.11.1) (CARD-containing interleukin-1 beta-converting enzyme-associated kinase) (CARD-containing IL-1 beta ICE-kinase) (RIP-like-interacting CLARP kinase) (Receptor-interacting protein 2) (RIP-2) (Tyrosine-protein kinase RIPK2) (EC 2.7.10.2)	RIPK2*CARDIAK*RICK*RIP2*UNQ277/PRO314/PRO34092	RIPK2	Enzyme	Kinase	2N7Z|2N83|4C8B|5AR2|5AR3|5AR4|5AR5|5AR7|5AR8|5J79|5J7B|5NG0|5NG2|5NG3|5W5J|5W5O|5YRN|6ES0|6FU5|6GFJ|6GGS|6HMX|6RN8|6RNA	Kinase
O43451	61	MGA_HUMAN	Maltase-glucoamylase	Maltase-glucoamylase, intestinal [Includes: Maltase (EC 3.2.1.20) (Alpha-glucosidase); Glucoamylase (EC 3.2.1.3) (Glucan 1,4-alpha-glucosidase)]	MGAM*MGA*MGAML	MGAM	Enzyme	Hydrolase	2QLY|2QMJ|3CTT|3L4T|3L4U|3L4V|3L4W|3L4X|3L4Y|3L4Z|3TON|3TOP	Hydrolyse
O43463	4	SUV91_HUMAN	Histone-lysine N-methyltransferase SUV39H1	Histone-lysine N-methyltransferase SUV39H1 (EC 2.1.1.43) (Histone H3-K9 methyltransferase 1) (H3-K9-HMTase 1) (Lysine N-methyltransferase 1A) (Position-effect variegation 3-9 homolog) (Suppressor of variegation 3-9 homolog 1) (Su(var)3-9 homolog 1)	SUV39H1*KMT1A*SUV39H	SUV39H1	Epigenetic regulator	Other Categories		Epigenetic regulator
O43497	96	CAC1G_HUMAN	Voltage-gated T-type calcium channel alpha-1G subunit	Voltage-dependent T-type calcium channel subunit alpha-1G (Cav3.1c) (NBR13) (Voltage-gated calcium channel subunit alpha Cav3.1)	CACNA1G*KIAA1123	CACNA1G	Ion channel	Voltage-gated ion channel		Voltage-gated ion channel
O43526	26	KCNQ2_HUMAN	Voltage-gated potassium channel subunit Kv7.2	Potassium voltage-gated channel subfamily KQT member 2 (KQT-like 2) (Neuroblastoma-specific potassium channel subunit alpha KvLQT2) (Voltage-gated potassium channel subunit Kv7.2)	KCNQ2	KCNQ2	Ion channel	Voltage-gated ion channel		Voltage-gated ion channel
O43570	1595	CAH12_HUMAN	Carbonic anhydrase XII	Carbonic anhydrase 12 (EC 4.2.1.1) (Carbonate dehydratase XII) (Carbonic anhydrase XII) (CA-XII) (Tumor antigen HOM-RCC-3.1.3)	CA12	CA12	Enzyme	Other Categories		Lyase
O43603	18	GALR2_HUMAN	Galanin receptor 2	Galanin receptor type 2 (GAL2-R) (GALR-2)	GALR2*GALNR2	GALR2	Membrane receptor	Family A G protein-coupled receptor		Family A GPCR
O43613	1203	OX1R_HUMAN	Orexin receptor 1	Orexin receptor type 1 (Ox-1-R) (Ox1-R) (Ox1R) (Hypocretin receptor type 1)	HCRTR1	HCRTR1	Membrane receptor	Family A G protein-coupled receptor		Family A GPCR
O43614	1613	OX2R_HUMAN	Orexin receptor 2	Orexin receptor type 2 (Ox-2-R) (Ox2-R) (Ox2R) (Hypocretin receptor type 2)	HCRTR2	HCRTR2	Membrane receptor	Family A G protein-coupled receptor		Family A GPCR
O43683	6	BUB1_HUMAN	Mitotic checkpoint serine/threonine-protein kinase BUB1	Mitotic checkpoint serine/threonine-protein kinase BUB1 (hBUB1) (EC 2.7.11.1) (BUB1A)	BUB1*BUB1L	BUB1	Enzyme		2LAH|4A1G|4QPM|4R8Q|5DMZ|6F7B	Kinase
O43781	101	DYRK3_HUMAN	Dual-specificity tyrosine-phosphorylation regulated kinase 3	Dual specificity tyrosine-phosphorylation-regulated kinase 3 (EC 2.7.12.1) (Regulatory erythroid kinase) (REDK)	DYRK3	DYRK3	Enzyme	Kinase	5Y86	Kinase
O43868	1	S28A2_HUMAN	Sodium/nucleoside cotransporter 2	Sodium/nucleoside cotransporter 2 (Concentrative nucleoside transporter 2) (CNT 2) (hCNT2) (Na(+)/nucleoside cotransporter 2) (Sodium-coupled nucleoside transporter 2) (Sodium/purine nucleoside co-transporter) (SPNT) (Solute carrier family 28 member 2)	SLC28A2*CNT2	SLC28A2	Transporter	Electrochemical transporter		Electrochemical transporter
O43895	4	XPP2_HUMAN	Xaa-Pro aminopeptidase 2	Xaa-Pro aminopeptidase 2 (EC 3.4.11.9) (Aminoacylproline aminopeptidase) (Membrane-bound aminopeptidase P) (Membrane-bound APP) (Membrane-bound AmP) (mAmP) (X-Pro aminopeptidase 2)	XPNPEP2	XPNPEP2	Enzyme	Protease		Protease
O60218	49	AK1BA_HUMAN	Aldo-keto reductase family 1 member B10	Aldo-keto reductase family 1 member B10 (EC 1.1.1.300) (EC 1.1.1.54) (ARL-1) (Aldose reductase-like) (Aldose reductase-related protein) (ARP) (hARP) (Small intestine reductase) (SI reductase)	AKR1B10*AKR1B11	AKR1B10	Enzyme		1ZUA|4GA8|4GAB|4GQ0|4GQG|4I5X|4ICC|4JIH|4JII|4WEV|4XZL|4XZM|4XZN|5LIK|5LIU|5LIW|5LIX|5LIY|5M2F|5Y7N	Oxidoreductase
O60285	31	NUAK1_HUMAN	NUAK family SNF1-like kinase 1	NUAK family SNF1-like kinase 1 (EC 2.7.11.1) (AMPK-related protein kinase 5) (ARK5) (Omphalocele kinase 1)	NUAK1*ARK5*KIAA0537*OMPHK1	NUAK1	Enzyme	Kinase		Kinase
O60331	4	PI51C_HUMAN	Phosphatidylinositol-4-phosphate 5-kinase type-1 gamma	Phosphatidylinositol 4-phosphate 5-kinase type-1 gamma (PIP5K1-gamma) (PtdIns(4)P-5-kinase 1 gamma) (EC 2.7.1.68) (Phosphatidylinositol 4-phosphate 5-kinase type I gamma) (PIP5KIgamma)	PIP5K1C*KIAA0589	PIP5K1C	Enzyme		2G35|3H1Z|3H85	Transferase
O60341	176	KDM1A_HUMAN	Lysine-specific histone demethylase 1	Lysine-specific histone demethylase 1A (EC 1.-.-.-) (BRAF35-HDAC complex protein BHC110) (Flavin-containing amine oxidase domain-containing protein 2)	KDM1A*AOF2*KDM1*KIAA0601*LSD1	KDM1A	Epigenetic regulator	Other Categories		Epigenetic regulator
O60344	4	ECE2_HUMAN	Endothelin-converting enzyme 2	Endothelin-converting enzyme 2		ECE2	Enzyme	Protease		Protease
O60391	174	NMD3B_HUMAN		Glutamate receptor ionotropic, NMDA 3B		GRIN3B	Ion channel			Ligand-gated ion channel
O60603	30	TLR2_HUMAN	Toll-like receptor 2	Toll-like receptor 2 (Toll/interleukin-1 receptor-like protein 4) (CD antigen CD282)	TLR2*TIL4	TLR2	Membrane receptor	Other Categories		other Membrane receptor
O60658	8	PDE8A_HUMAN	Phosphodiesterase 8A	High affinity cAMP-specific and IBMX-insensitive 3',5'-cyclic phosphodiesterase 8A (EC 3.1.4.53)	PDE8A	PDE8A	Enzyme	Other Categories		Phosphodiesterase
O60674	2484	JAK2_HUMAN	Tyrosine-protein kinase JAK2	Tyrosine-protein kinase JAK2 (EC 2.7.10.2) (Janus kinase 2) (JAK-2)	JAK2	JAK2	Enzyme	Kinase	2B7A|2W1I|2XA4|3E62|3E63|3E64|3FUP|3IO7|3IOK|3JY9|3KCK|3KRR|3LPB|3Q32|3RVG|3TJC|3TJD|3UGC|3ZMM|4AQC|4BBE|4BBF|4C61|4C62|4D0W|4D0X|4D1S|4E4M|4E6D|4E6Q|4F08|4F09|4FVP|4FVQ|4FVR|4GFM|4GMY|4HGE|4IVA|4JI9|4JIA|4P7E|4YTC|4YTF|4YTH|4YTI|4Z32|4ZIM|5AEP|5CF4|5CF5|5CF6|5CF8|5HEZ|5I4N|5L3A|5TQ3|5TQ4|5TQ5|5TQ6|5TQ7|5TQ8|5USY|5USZ|5UT0|5UT1|5UT2|5UT3|5UT4|5UT5|5UT6|5WEV|5WIJ|5WIK|5WIL|5WIM|5WIN|6AAJ|6BBV|6BRW…	Kinase
O60706	10	ABCC9_HUMAN	Sulfonylurea receptor 2	ATP-binding cassette sub-family C member 9 (Sulfonylurea receptor 2)	ABCC9*SUR2	ABCC9	Transporter	Other Categories		Transporter
O60725	66	ICMT_HUMAN	Isoprenylcysteine carboxyl methyltransferase	Protein-S-isoprenylcysteine O-methyltransferase (EC 2.1.1.100) (Isoprenylcysteine carboxylmethyltransferase) (Prenylated protein carboxyl methyltransferase) (PPMT) (Prenylcysteine carboxyl methyltransferase) (pcCMT)	ICMT*PCCMT	ICMT	Enzyme			Transferase
O60733	4	PLPL9_HUMAN	Calcium-independent phospholipase A2	85/88 kDa calcium-independent phospholipase A2 (CaI-PLA2) (EC 3.1.1.4) (Group VI phospholipase A2) (GVI PLA2) (Intracellular membrane-associated calcium-independent phospholipase A2 beta) (iPLA2-beta) (Patatin-like phospholipase domain-containing protein 9) (PNPLA9)	PLA2G6*PLPLA9	PLA2G6	Enzyme			N/A
O60741	17	HCN1_HUMAN	Potassium/sodium hyperpolarization-activated cyclic nucleotide-gated channel 1	Potassium/sodium hyperpolarization-activated cyclic nucleotide-gated channel 1 (Brain cyclic nucleotide-gated channel 1) (BCNG-1)	HCN1*BCNG1	HCN1	Ion channel	Voltage-gated ion channel		Voltage-gated ion channel
O60755	83	GALR3_HUMAN	Galanin receptor 3	Galanin receptor type 3 (GAL3-R) (GALR-3)	GALR3*GALNR3	GALR3	Membrane receptor	Family A G protein-coupled receptor		Family A GPCR
O60760	109	HPGDS_HUMAN	Hematopoietic prostaglandin D synthase	Hematopoietic prostaglandin D synthase (H-PGDS) (EC 5.3.99.2) (GST class-sigma) (Glutathione S-transferase) (EC 2.5.1.18) (Glutathione-dependent PGD synthase) (Glutathione-requiring prostaglandin D synthase) (Prostaglandin-H2 D-isomerase)	HPGDS*GSTS*PGDS*PTGDS2	HPGDS	Enzyme	Transferase		Transferase
O60894	58	RAMP1_HUMAN		Receptor activity-modifying protein 1		RAMP1	Enzyme			N/A
O60896	1	RAMP3_HUMAN		Receptor activity-modifying protein 3		RAMP3	Enzyme			N/A
O60906	5	NSMA_HUMAN	Neutral sphingomyelinase	Sphingomyelin phosphodiesterase 2 (EC 3.1.4.12) (Lyso-platelet-activating factor-phospholipase C) (Lyso-PAF-PLC) (Neutral sphingomyelinase) (N-SMase) (nSMase)	SMPD2	SMPD2	Enzyme			Phosphodiesterase
O60911	69	CATL2_HUMAN	Cathepsin L2	Cathepsin L2 (EC 3.4.22.43) (Cathepsin U) (Cathepsin V)	CTSV*CATL2*CTSL2*CTSU*UNQ268/PRO305	CTSV	Enzyme	Protease		Protease
O60930	4	RNH1_HUMAN	Ribonuclease H1	Ribonuclease H1 (RNase H1) (EC 3.1.26.4) (Ribonuclease H type II)	RNASEH1*RNH1	RNASEH1	Enzyme		2QK9|2QKB|2QKK|3BSU	Hydrolyse
O75116	1372	ROCK2_HUMAN	Rho-associated protein kinase 2	Rho-associated protein kinase 2 (EC 2.7.11.1) (Rho kinase 2) (Rho-associated, coiled-coil-containing protein kinase 2) (Rho-associated, coiled-coil-containing protein kinase II) (ROCK-II) (p164 ROCK-2)	ROCK2*KIAA0619	ROCK2	Enzyme	Kinase	4L6Q|4WOT|5U7Q|5U7R|6ED6	Kinase
O75173	127	ATS4_HUMAN	ADAMTS4	A disintegrin and metalloproteinase with thrombospondin motifs 4 (ADAM-TS 4) (ADAM-TS4) (ADAMTS-4) (EC 3.4.24.82) (ADMP-1) (Aggrecanase-1)	ADAMTS4*KIAA0688*UNQ769/PRO1563	ADAMTS4	Enzyme	Protease		Protease
O75365	7	TP4A3_HUMAN	Protein-tyrosine phosphatase 4A3	Protein tyrosine phosphatase type IVA 3 (EC 3.1.3.48) (PRL-R) (Protein-tyrosine phosphatase 4a3) (Protein-tyrosine phosphatase of regenerating liver 3) (PRL-3)	PTP4A3*PRL3	PTP4A3	Enzyme	Other Categories		Phosphatatse
O75385	10	ULK1_HUMAN	Serine/threonine-protein kinase ULK1	Serine/threonine-protein kinase ULK1 (EC 2.7.11.1) (Autophagy-related protein 1 homolog) (ATG1) (hATG1) (Unc-51-like kinase 1)	ULK1*KIAA0722	ULK1	Enzyme	Kinase	4WNO|4WNP|5CI7|6HYO|6MNH|6QAS	Kinase
O75460	36	ERN1_HUMAN	Serine/threonine-protein kinase/endoribonuclease IRE1	Serine/threonine-protein kinase/endoribonuclease IRE1 (Endoplasmic reticulum-to-nucleus signaling 1) (Inositol-requiring protein 1) (hIRE1p) (Ire1-alpha) (IRE1a) [Includes: Serine/threonine-protein kinase (EC 2.7.11.1); Endoribonuclease (EC 3.1.26.-)]	ERN1*IRE1	ERN1.00	Enzyme		2HZ6|3P23|4U6R|4YZ9|4YZC|4YZD|4Z7G|4Z7H|5HGI|6HV0|6HX1	N/A
O75469	73	NR1I2_HUMAN	Pregnane X receptor	Nuclear receptor subfamily 1 group I member 2 (Orphan nuclear receptor PAR1) (Orphan nuclear receptor PXR) (Pregnane X receptor) (Steroid and xenobiotic receptor) (SXR)	NR1I2*PXR	NR1I2	Transcription factor	Other Categories		Transcription factor
O75582	144	KS6A5_HUMAN	Ribosomal protein S6 kinase alpha 5	Ribosomal protein S6 kinase alpha-5 (S6K-alpha-5) (EC 2.7.11.1) (90 kDa ribosomal protein S6 kinase 5) (Nuclear mitogen- and stress-activated protein kinase 1) (RSK-like protein kinase) (RSKL)	RPS6KA5*MSK1	RPS6KA5	Enzyme	Kinase	1VZO|3KN5|3KN6	Kinase
O75676	25	KS6A4_HUMAN	Ribosomal protein S6 kinase alpha 4	Ribosomal protein S6 kinase alpha-4 (S6K-alpha-4) (EC 2.7.11.1) (90 kDa ribosomal protein S6 kinase 4) (Nuclear mitogen- and stress-activated protein kinase 2) (Ribosomal protein kinase B) (RSKB)	RPS6KA4*MSK2	RPS6KA4	Enzyme	Kinase		Kinase
O75716	21	STK16_HUMAN	Serine/threonine-protein kinase 16	Serine/threonine-protein kinase 16 (EC 2.7.11.1) (Myristoylated and palmitoylated serine/threonine-protein kinase) (MPSK) (Protein kinase PKL12) (TGF-beta-stimulated factor 1) (TSF-1) (Tyrosine-protein kinase STK16) (EC 2.7.10.2) (hPSK)	STK16*MPSK1*PKL12*TSF1	STK16	Enzyme	Kinase	2BUJ	Kinase
O75747	10	P3C2G_HUMAN	Phosphatidylinositol-4-phosphate 3-kinase C2 domain-containing subunit gamma	Phosphatidylinositol 4-phosphate 3-kinase C2 domain-containing subunit gamma (PI3K-C2-gamma) (PtdIns-3-kinase C2 subunit gamma) (EC 2.7.1.154) (Phosphoinositide 3-kinase-C2-gamma)	PIK3C2G	PIK3C2G	Enzyme		2WWE	Transferase
O75751	6	S22A3_HUMAN	Solute carrier family 22 member 3	Solute carrier family 22 member 3 (Extraneuronal monoamine transporter) (EMT) (Organic cation transporter 3)	SLC22A3*EMTH*OCT3	SLC22A3	Transporter	Electrochemical transporter		Electrochemical transporter
O75762	150	TRPA1_HUMAN	Transient receptor potential cation channel subfamily A member 1	Transient receptor potential cation channel subfamily A member 1 (Ankyrin-like with transmembrane domains protein 1) (Transformation-sensitive protein p120)	TRPA1*ANKTM1	TRPA1	Ion channel	Voltage-gated ion channel		Voltage-gated ion channel
O75899	15	GABR2_HUMAN	GABA-B receptor 2	Gamma-aminobutyric acid type B receptor subunit 2 (GABA-B receptor 2) (GABA-B-R2) (GABA-BR2) (GABABR2) (Gb2) (G-protein coupled receptor 51) (HG20)	GABBR2*GPR51*GPRC3B	GABBR2	Membrane receptor	Other Categories		Family C GPCR
O75907	519	DGAT1_HUMAN	Diacylglycerol O-acyltransferase 1	Diacylglycerol O-acyltransferase 1 (EC 2.3.1.20) (ACAT-related gene product 1) (Acyl-CoA retinol O-fatty-acyltransferase) (ARAT) (Retinol O-fatty-acyltransferase) (EC 2.3.1.76) (Diglyceride acyltransferase)	DGAT1*AGRP1*DGAT	DGAT1	Enzyme			Transferase
O75908	92	SOAT2_HUMAN	Acyl coenzyme A:cholesterol acyltransferase 2	Sterol O-acyltransferase 2 (EC 2.3.1.26) (Acyl-coenzyme A:cholesterol acyltransferase 2) (ACAT-2) (Cholesterol acyltransferase 2)	SOAT2*ACACT2*ACAT2	SOAT2	Enzyme			Transferase
O75914	15	PAK3_HUMAN	Serine/threonine-protein kinase PAK 3	Serine/threonine-protein kinase PAK 3 (EC 2.7.11.1) (Beta-PAK) (Oligophrenin-3) (p21-activated kinase 3) (PAK-3)	PAK3*OPHN3	PAK3	Enzyme	Kinase	6FD3	Kinase
O75936	8	BODG_HUMAN	Gamma-butyrobetaine dioxygenase	Gamma-butyrobetaine dioxygenase (EC 1.14.11.1) (Gamma-butyrobetaine hydroxylase) (Gamma-BBH) (Gamma-butyrobetaine,2-oxoglutarate dioxygenase)	BBOX1*BBH*BBOX	BBOX1	Enzyme		3MS5|3N6W|3O2G|4BG1|4BGK|4BGM|4BHF|4BHG|4BHI|4C5W|4C8R|4CWD	Oxidoreductase
O76074	1121	PDE5A_HUMAN	Phosphodiesterase 5A	cGMP-specific 3',5'-cyclic phosphodiesterase (EC 3.1.4.35) (cGMP-binding cGMP-specific phosphodiesterase) (CGB-PDE)	PDE5A*PDE5	PDE5A	Enzyme	Other Categories		Phosphodiesterase
O76083	136	PDE9A_HUMAN	Phosphodiesterase 9A	High affinity cGMP-specific 3',5'-cyclic phosphodiesterase 9A (EC 3.1.4.35)	PDE9A	PDE9A	Enzyme	Other Categories		Phosphodiesterase
O94768	18	ST17B_HUMAN	Serine/threonine-protein kinase 17B	Serine/threonine-protein kinase 17B (EC 2.7.11.1) (DAP kinase-related apoptosis-inducing protein kinase 2)	STK17B*DRAK2	STK17B	Enzyme	Kinase	3LM0|3LM5|6QF4	Kinase
O94804	37	STK10_HUMAN	Serine/threonine-protein kinase 10	Serine/threonine-protein kinase 10 (EC 2.7.11.1) (Lymphocyte-oriented kinase)	STK10*LOK	STK10	Enzyme	Kinase	2J7T|4AOT|4BC6|4EQU|4USD|4USE|5AJQ|5OWQ|5OWR|6EIM|6GTT|6HXF|6I2Y	Kinase
O94806	184	KPCD3_HUMAN	Protein kinase C nu	Serine/threonine-protein kinase D3 (EC 2.7.11.13) (Protein kinase C nu type) (Protein kinase EPK2) (nPKC-nu)	PRKD3*EPK2*PRKCN	PRKD3	Enzyme	Kinase	2D9Z	Kinase
O94921	13	CDK14_HUMAN	Serine/threonine-protein kinase PFTAIRE-1	Cyclin-dependent kinase 14 (EC 2.7.11.22) (Cell division protein kinase 14) (Serine/threonine-protein kinase PFTAIRE-1) (hPFTAIRE1)	CDK14*KIAA0834*PFTK1	CDK14	Enzyme	Kinase		Kinase
O94956	2	SO2B1_HUMAN	Solute carrier organic anion transporter family member 2B1	Solute carrier organic anion transporter family member 2B1 (Organic anion transporter B) (OATP-B) (Organic anion transporter polypeptide-related protein 2) (OATP-RP2) (OATPRP2) (Solute carrier family 21 member 9)	SLCO2B1*KIAA0880*OATP2B1*OATPB*SLC21A9	SLCO2B1	Transporter	Electrochemical transporter		Electrochemical transporter
O95050	1	INMT_HUMAN	Indolethylamine N-methyltransferase	Indolethylamine N-methyltransferase (Indolamine N-methyltransferase) (EC 2.1.1.49) (EC 2.1.1.96) (Aromatic alkylamine N-methyltransferase) (Amine N-methyltransferase) (Arylamine N-methyltransferase) (Thioether S-methyltransferase) (TEMT)	INMT	INMT	Enzyme		2A14	Transferase
O95069	2	KCNK2_HUMAN	Potassium channel subfamily K member 2	Potassium channel subfamily K member 2 (Outward rectifying potassium channel protein TREK-1) (TREK-1 K(+) channel subunit) (Two pore domain potassium channel TREK-1) (Two pore potassium channel TPKC1)	KCNK2*TREK*TREK1	KCNK2	Ion channel	Voltage-gated ion channel		Voltage-gated ion channel
O95136	72	S1PR2_HUMAN	Sphingosine 1-phosphate receptor Edg-5	Sphingosine 1-phosphate receptor 2 (S1P receptor 2) (S1P2) (Endothelial differentiation G-protein coupled receptor 5) (Sphingosine 1-phosphate receptor Edg-5) (S1P receptor Edg-5)	S1PR2*EDG5	S1PR2	Membrane receptor	Family A G protein-coupled receptor		Family A GPCR
O95180	279	CAC1H_HUMAN	Voltage-gated T-type calcium channel alpha-1H subunit	Voltage-dependent T-type calcium channel subunit alpha-1H (Low-voltage-activated calcium channel alpha1 3.2 subunit) (Voltage-gated calcium channel subunit alpha Cav3.2)	CACNA1H	CACNA1H	Ion channel	Voltage-gated ion channel		Voltage-gated ion channel
O95263	116	PDE8B_HUMAN	Phosphodiesterase 8B	High affinity cAMP-specific and IBMX-insensitive 3',5'-cyclic phosphodiesterase 8B (HsPDE8B) (EC 3.1.4.53) (Cell proliferation-inducing gene 22 protein)	PDE8B*PIG22	PDE8B	Enzyme	Other Categories		Phosphodiesterase
O95342	4	ABCBB_HUMAN	Bile salt export pump	Bile salt export pump (ATP-binding cassette sub-family B member 11)	ABCB11*BSEP	ABCB11	Transporter	Other Categories		Transporter
O95363	2	SYFM_HUMAN	Phenylalanyl-tRNA synthetase mitochondrial	Phenylalanine--tRNA ligase, mitochondrial (EC 6.1.1.20) (Phenylalanyl-tRNA synthetase) (PheRS)	FARS2*FARS1*HSPC320	FARS2	Enzyme		3CMQ|3HFV|3TEG|3TUP|5MGH|5MGU|5MGV|5MGW	Ligase
O95382	3	M3K6_HUMAN	Mitogen-activated protein kinase kinase kinase 6	Mitogen-activated protein kinase kinase kinase 6 (EC 2.7.11.25) (Apoptosis signal-regulating kinase 2)	MAP3K6*ASK2*MAPKKK6*MEKK6	MAP3K6	Enzyme	Kinase		Kinase
O95622	16	ADCY5_HUMAN	Adenylate cyclase type V	Adenylate cyclase type 5 (EC 4.6.1.1) (ATP pyrophosphate-lyase 5) (Adenylate cyclase type V) (Adenylyl cyclase 5) (AC5)	ADCY5	ADCY5	Enzyme			Lyase
O95665	58	NTR2_HUMAN	Neurotensin receptor 2	Neurotensin receptor type 2 (NT-R-2) (NTR2) (Levocabastine-sensitive neurotensin receptor)	NTSR2	NTSR2	Membrane receptor	Family A G protein-coupled receptor		Family A GPCR
O95718	25	ERR2_HUMAN	Estrogen-related receptor beta	Steroid hormone receptor ERR2 (ERR beta-2) (Estrogen receptor-like 2) (Estrogen-related receptor beta) (ERR-beta) (Nuclear receptor subfamily 3 group B member 2)	ESRRB*ERRB2*ESRL2*NR3B2	ESRRB	Transcription factor	Other Categories		Transcription factor
O95747	3	OXSR1_HUMAN	Serine/threonine-protein kinase OSR1	Serine/threonine-protein kinase OSR1 (EC 2.7.11.1) (Oxidative stress-responsive 1 protein)	OXSR1*KIAA1101*OSR1	OXSR1	Enzyme	Kinase	2V3S|2VWI|3DAK	Kinase
O95749	29	GGPPS_HUMAN	Geranylgeranyl pyrophosphate synthetase	Geranylgeranyl pyrophosphate synthase (GGPP synthase) (GGPPSase) (EC 2.5.1.-) ((2E,6E)-farnesyl diphosphate synthase) (Dimethylallyltranstransferase) (EC 2.5.1.1) (Farnesyl diphosphate synthase) (Farnesyltranstransferase) (EC 2.5.1.29) (Geranylgeranyl diphosphate synthase) (Geranyltranstransferase) (EC 2.5.1.10)	GGPS1	GGPS1	Enzyme			Transferase
O95819	371	M4K4_HUMAN	Mitogen-activated protein kinase kinase kinase kinase 4	Mitogen-activated protein kinase kinase kinase kinase 4 (EC 2.7.11.1) (HPK/GCK-like kinase HGK) (MAPK/ERK kinase kinase kinase 4) (MEK kinase kinase 4) (MEKKK 4) (Nck-interacting kinase)	MAP4K4*HGK*KIAA0687*NIK	MAP4K4	Enzyme	Kinase	4OBO|4OBP|4OBQ|4RVT|4U3Y|4U3Z|4U40|4U41|4U42|4U43|4U44|4U45|4ZK5|4ZP5|5DI1|5J95|5W5Q	Kinase
O95822	216	DCMC_HUMAN	Malonyl-CoA decarboxylase	Malonyl-CoA decarboxylase, mitochondrial (MCD) (EC 4.1.1.9)	MLYCD	MLYCD	Enzyme			Lyase
O95835	6	LATS1_HUMAN	Serine/threonine-protein kinase LATS1	Serine/threonine-protein kinase LATS1 (EC 2.7.11.1) (Large tumor suppressor homolog 1) (WARTS protein kinase) (h-warts)	LATS1*WARTS	LATS1	Enzyme	Kinase	4ZRK|5B5W|5BRK	Kinase
O95932	1	TGM3L_HUMAN	Protein-glutamine gamma-glutamyltransferase 6	Protein-glutamine gamma-glutamyltransferase 6 (EC 2.3.2.13) (Transglutaminase Y) (TGY) (TGase Y) (Transglutaminase-3-like) (TGase-3-like) (Transglutaminase-6) (TG6) (TGase-6)	TGM6*TGM3L	TGM6	Enzyme			Other
O95977	273	S1PR4_HUMAN	Sphingosine 1-phosphate receptor Edg-6	Sphingosine 1-phosphate receptor 4 (S1P receptor 4) (S1P4) (Endothelial differentiation G-protein coupled receptor 6) (Sphingosine 1-phosphate receptor Edg-6) (S1P receptor Edg-6)	S1PR4*EDG6	S1PR4	Membrane receptor	Family A G protein-coupled receptor		Family A GPCR
O96013	198	PAK4_HUMAN	Serine/threonine-protein kinase PAK 4	Serine/threonine-protein kinase PAK 4 (EC 2.7.11.1) (p21-activated kinase 4) (PAK-4)	PAK4*KIAA1142	PAK4	Enzyme	Kinase	2BVA|2CDZ|2J0I|2OV2|2Q0N|2X4Z|4APP|4FIE|4FIF|4FIG|4FIH|4FII|4FIJ|4JDH|4JDI|4JDJ|4JDK|4L67|4NJD|4O0V|4O0X|4O0Y|4XBR|4XBU|5BMS|5I0B|5UPK|5UPL|5VED|5VEE|5VEF|5XVA|5XVF|5XVG|5ZJW	Kinase
O96017	327	CHK2_HUMAN	Serine/threonine-protein kinase Chk2	Serine/threonine-protein kinase Chk2 (EC 2.7.11.1) (CHK2 checkpoint homolog) (Cds1 homolog) (Hucds1) (hCds1) (Checkpoint kinase 2)	CHEK2*CDS1*CHK2*RAD53	CHEK2	Enzyme	Kinase	1GXC|2CN5|2CN8|2W0J|2W7X|2WTC|2WTD|2WTI|2WTJ|2XBJ|2XK9|2XM8|2XM9|2YCF|2YCQ|2YCR|2YCS|2YIQ|2YIR|2YIT|3I6U|3I6W|3VA4|4A9R|4A9S|4A9T|4A9U|4BDA|4BDB|4BDC|4BDD|4BDE|4BDF|4BDG|4BDH|4BDI|4BDJ|4BDK	Kinase
P00325	2	ADH1B_HUMAN	Alcohol dehydrogenase beta chain	Alcohol dehydrogenase 1B (EC 1.1.1.1) (Alcohol dehydrogenase subunit beta)	ADH1B*ADH2	ADH1B	Enzyme	Oxidoreductase		Oxidoreductase
P00326	1	ADH1G_HUMAN	Alcohol dehydrogenase gamma chain	Alcohol dehydrogenase 1C (EC 1.1.1.1) (Alcohol dehydrogenase subunit gamma)	ADH1C*ADH3	ADH1C	Enzyme	Oxidoreductase		Oxidoreductase
P00338	28	LDHA_HUMAN	L-lactate dehydrogenase A chain	L-lactate dehydrogenase A chain (LDH-A) (EC 1.1.1.27) (Cell proliferation-inducing gene 19 protein) (LDH muscle subunit) (LDH-M) (Renal carcinoma antigen NY-REN-59)	LDHA*PIG19	LDHA	Enzyme			Oxidoreductase
P00374	451	DYR_HUMAN	Dihydrofolate reductase	Dihydrofolate reductase (EC 1.5.1.3)	DHFR	DHFR	Enzyme	Oxidoreductase		Oxidoreductase
P00390	4	GSHR_HUMAN	Glutathione reductase	Glutathione reductase, mitochondrial (GR) (GRase) (EC 1.8.1.7)	GSR*GLUR*GRD1	GSR	Enzyme	Oxidoreductase		Oxidoreductase
P00488	70	F13A_HUMAN	Coagulation factor XIII	Coagulation factor XIII A chain (Coagulation factor XIIIa) (EC 2.3.2.13) (Protein-glutamine gamma-glutamyltransferase A chain) (Transglutaminase A chain)	F13A1*F13A	F13A1	Enzyme	Other Categories		Other
P00491	207	PNPH_HUMAN	Purine nucleoside phosphorylase	Purine nucleoside phosphorylase (PNP) (EC 2.4.2.1) (Inosine phosphorylase) (Inosine-guanosine phosphorylase)	PNP*NP	PNP	Enzyme			Transferase
P00492	27	HPRT_HUMAN	Hypoxanthine-guanine phosphoribosyltransferase	Hypoxanthine-guanine phosphoribosyltransferase (HGPRT) (HGPRTase) (EC 2.4.2.8)	HPRT1*HPRT	HPRT1	Enzyme			Transferase
P00519	1291	ABL1_HUMAN	Tyrosine-protein kinase ABL	Tyrosine-protein kinase ABL1 (EC 2.7.10.2) (Abelson murine leukemia viral oncogene homolog 1) (Abelson tyrosine-protein kinase 1) (Proto-oncogene c-Abl) (p150)	ABL1*ABL*JTK7	ABL1	Enzyme	Kinase	1AB2|1ABL|1AWO|1BBZ|1JU5|1OPL|1ZZP|2ABL|2E2B|2F4J|2FO0|2G1T|2G2F|2G2H|2G2I|2GQG|2HIW|2HYY|2HZ0|2HZ4|2HZI|2O88|2V7A|3CS9|3EG0|3EG1|3EG2|3EG3|3EGU|3K2M|3PYY|3QRI|3QRJ|3QRK|3T04|3UE4|3UYO|4J9B|4J9C|4J9D|4J9E|4J9F|4J9G|4J9H|4J9I|4JJB|4JJC|4JJD|4TWP|4WA9|4XEY|4YC8|4ZOG|5DC0|5DC4|5DC9|5HU9|5MO4|5NP2|5OAZ|6AMV|6AMW|6BL8|6NPE|6NPU|6NPV	Kinase
P00533	2706	EGFR_HUMAN	Epidermal growth factor receptor erbB1	Epidermal growth factor receptor (EC 2.7.10.1) (Proto-oncogene c-ErbB-1) (Receptor tyrosine-protein kinase erbB-1)	EGFR*ERBB*ERBB1*HER1	EGFR	Enzyme	Kinase	1DNQ|1DNR|1IVO|1M14|1M17|1MOX|1NQL|1XKK|1YY9|1Z9I|2EB2|2EB3|2EXP|2EXQ|2GS2|2GS6|2GS7|2ITN|2ITO|2ITP|2ITQ|2ITT|2ITU|2ITV|2ITW|2ITX|2ITY|2ITZ|2J5E|2J5F|2J6M|2JIT|2JIU|2JIV|2KS1|2M0B|2M20|2N5S|2RF9|2RFD|2RFE|2RGP|3B2U|3B2V|3BEL|3BUO|3C09|3G5V|3G5Y|3GOP|3GT8|3IKA|3LZB|3NJP|3OB2|3OP0|3P0Y|3PFV|3POZ|3QWQ|3UG1|3UG2|3VJN|3VJO|3VRP|3VRR|3W2O|3W2P|3W2Q|3W2R|3W2S|3W32|3W33|4G5J|4G5P|4HJO|4I1Z|4I20|4I21|4I22…	Kinase
P00734	2992	THRB_HUMAN	Thrombin	Prothrombin (EC 3.4.21.5) (Coagulation factor II) [Cleaved into: Activation peptide fragment 1; Activation peptide fragment 2; Thrombin light chain; Thrombin heavy chain]	F2	F2	Enzyme	Protease		Protease
P00736	6	C1R_HUMAN	Complement C1r	Complement C1r subcomponent (EC 3.4.21.41) (Complement component 1 subcomponent r) [Cleaved into: Complement C1r subcomponent heavy chain; Complement C1r subcomponent light chain]	C1R	C1R	Enzyme	Protease		Protease
P00740	223	FA9_HUMAN	Coagulation factor IX	Coagulation factor IX (EC 3.4.21.22) (Christmas factor) (Plasma thromboplastin component) (PTC) [Cleaved into: Coagulation factor IXa light chain; Coagulation factor IXa heavy chain]	F9	F9	Enzyme	Protease		Protease
P00742	4082	FA10_HUMAN	Coagulation factor X	Coagulation factor X (EC 3.4.21.6) (Stuart factor) (Stuart-Prower factor) [Cleaved into: Factor X light chain; Factor X heavy chain; Activated factor Xa heavy chain]	F10	F10	Enzyme	Protease		Protease
P00746	600	CFAD_HUMAN	Complement factor D	Complement factor D (EC 3.4.21.46) (Adipsin) (C3 convertase activator) (Properdin factor D)	CFD*DF*PFD	CFD	Enzyme	Protease		Protease
P00747	276	PLMN_HUMAN	Plasminogen	Plasminogen (EC 3.4.21.7) [Cleaved into: Plasmin heavy chain A; Activation peptide; Angiostatin; Plasmin heavy chain A, short form; Plasmin light chain B]	PLG	PLG	Enzyme	Protease		Protease
P00748	96	FA12_HUMAN	Coagulation factor XII	Coagulation factor XII (EC 3.4.21.38) (Hageman factor) (HAF) [Cleaved into: Coagulation factor XIIa heavy chain; Beta-factor XIIa part 1; Coagulation factor XIIa light chain (Beta-factor XIIa part 2)]	F12	F12	Enzyme	Protease		Protease
P00749	533	UROK_HUMAN	Urokinase-type plasminogen activator	Urokinase-type plasminogen activator (U-plasminogen activator) (uPA) (EC 3.4.21.73) [Cleaved into: Urokinase-type plasminogen activator long chain A; Urokinase-type plasminogen activator short chain A; Urokinase-type plasminogen activator chain B]	PLAU	PLAU	Enzyme	Protease		Protease
P00750	80	TPA_HUMAN	Tissue-type plasminogen activator	Tissue-type plasminogen activator (t-PA) (t-plasminogen activator) (tPA) (EC 3.4.21.68) (Alteplase) (Reteplase) [Cleaved into: Tissue-type plasminogen activator chain A; Tissue-type plasminogen activator chain B]	PLAT	PLAT	Enzyme	Protease		Protease
P00751	1	CFAB_HUMAN	Complement factor B	Complement factor B (EC 3.4.21.47) (C3/C5 convertase) (Glycine-rich beta glycoprotein) (GBG) (PBF2) (Properdin factor B) [Cleaved into: Complement factor B Ba fragment; Complement factor B Bb fragment]	CFB*BF*BFD	CFB	Enzyme	Protease		Protease
P00797	2542	RENI_HUMAN	Renin	Renin (EC 3.4.23.15) (Angiotensinogenase)	REN	REN	Enzyme	Protease		Protease
P00813	42	ADA_HUMAN	Adenosine deaminase	Adenosine deaminase (EC 3.5.4.4) (Adenosine aminohydrolase)	ADA*ADA1	ADA	Enzyme	Hydrolase	1M7M|3IAR	Hydrolyse
P00915	2283	CAH1_HUMAN	Carbonic anhydrase I	Carbonic anhydrase 1 (EC 4.2.1.1) (Carbonate dehydratase I) (Carbonic anhydrase B) (CAB) (Carbonic anhydrase I) (CA-I)	CA1	CA1	Enzyme	Other Categories		Lyase
P00918	4008	CAH2_HUMAN	Carbonic anhydrase II	Carbonic anhydrase 2 (EC 4.2.1.1) (Carbonate dehydratase II) (Carbonic anhydrase C) (CAC) (Carbonic anhydrase II) (CA-II)	CA2	CA2	Enzyme	Other Categories		Lyase
P01008	8	ANT3_HUMAN	Antithrombin-III	Antithrombin-III (ATIII) (Serpin C1)	SERPINC1*AT3*PRO0309	SERPINC1	Secreted protein			Secreted protein
P01024	12	CO3_HUMAN	Complement C3	Complement C3 (C3 and PZP-like alpha-2-macroglobulin domain-containing protein 1) [Cleaved into: Complement C3 beta chain; C3-beta-c (C3bc); Complement C3 alpha chain; C3a anaphylatoxin; Acylation stimulating protein (ASP) (C3adesArg); Complement C3b alpha' chain; Complement C3c alpha' chain fragment 1; Complement C3dg fragment; Complement C3g fragment; Complement C3d fragment; Complement C3f fra…	C3*CPAMD1	C3	Secreted protein			Secreted protein
P01112	34	RASH_HUMAN	Transforming protein p21/H-Ras-1	GTPase HRas (H-Ras-1) (Ha-Ras) (Transforming protein p21) (c-H-ras) (p21ras) [Cleaved into: GTPase HRas, N-terminally processed]	HRAS*HRAS1	HRAS	Other cytosolic protein			Other cytosolic protein
P01130	3	LDLR_HUMAN	LDL receptor	Low-density lipoprotein receptor (LDL receptor)	LDLR	LDLR	Membrane receptor			other Membrane receptor
P01137	7	TGFB1_HUMAN	Transforming growth factor beta-1	Transforming growth factor beta-1 proprotein [Cleaved into: Latency-associated peptide (LAP); Transforming growth factor beta-1 (TGF-beta-1)]	TGFB1*TGFB	TGFB1	Secreted protein			Secreted protein
P01375	315	TNFA_HUMAN	TNF-alpha	Tumor necrosis factor (Cachectin) (TNF-alpha) (Tumor necrosis factor ligand superfamily member 2) (TNF-a) [Cleaved into: Tumor necrosis factor, membrane form (N-terminal fragment) (NTF); Intracellular domain 1 (ICD1); Intracellular domain 2 (ICD2); C-domain 1; C-domain 2; Tumor necrosis factor, soluble form]	TNF*TNFA*TNFSF2	TNF	Secreted protein			Secreted protein
P01589	2	IL2RA_HUMAN	Interleukin-2 receptor alpha chain	Interleukin-2 receptor subunit alpha (IL-2 receptor subunit alpha) (IL-2-RA) (IL-2R subunit alpha) (IL2-RA) (TAC antigen) (p55) (CD antigen CD25)	IL2RA	IL2RA	Membrane receptor			other Membrane receptor
P01730	5	CD4_HUMAN	T-cell surface antigen CD4	T-cell surface glycoprotein CD4 (T-cell surface antigen T4/Leu-3) (CD antigen CD4)	CD4	CD4	Other Categories			Other Categories
P02708	5	ACHA_HUMAN	Acetylcholine receptor protein alpha chain	Acetylcholine receptor subunit alpha	CHRNA1*ACHRA*CHNRA	CHRNA1	Ion channel	Ligand-gated ion channel		Ligand-gated ion channel
P02751	4	FINC_HUMAN	Fibronectin	Fibronectin (FN) (Cold-insoluble globulin) (CIG) [Cleaved into: Anastellin; Ugl-Y1; Ugl-Y2; Ugl-Y3]	FN1*FN	FN1	Other Categories			Other Categories
P02766	19	TTHY_HUMAN	Transthyretin	Transthyretin (ATTR) (Prealbumin) (TBPA)	TTR*PALB	TTR	Secreted protein			Secreted protein
P02768	12	ALBU_HUMAN	Serum albumin	Serum albumin	ALB*GIG20*GIG42*PRO0903*PRO1708*PRO2044*PRO2619*PRO2675*UNQ696/PRO1341	ALB	Secreted protein			Secreted protein
P02774	2	VTDB_HUMAN	Vitamin D-binding protein	Vitamin D-binding protein (DBP) (VDB) (Gc protein-derived macrophage activating factor) (Gc-MAF) (GcMAF) (Gc-globulin) (Group-specific component) (Gc) (Vitamin D-binding protein-macrophage activating factor) (DBP-maf)	GC	GC	Secreted protein			Secreted protein
P03372	1388	ESR1_HUMAN	Estrogen receptor alpha	Estrogen receptor (ER) (ER-alpha) (Estradiol receptor) (Nuclear receptor subfamily 3 group A member 1)	ESR1*ESR*NR3A1	ESR1	Transcription factor	Other Categories		Transcription factor
P03951	313	FA11_HUMAN	Coagulation factor XI	Coagulation factor XI (FXI) (EC 3.4.21.27) (Plasma thromboplastin antecedent) (PTA) [Cleaved into: Coagulation factor XIa heavy chain; Coagulation factor XIa light chain]	F11	F11	Enzyme	Protease		Protease
P03952	111	KLKB1_HUMAN	Plasma kallikrein	Plasma kallikrein (EC 3.4.21.34) (Fletcher factor) (Kininogenin) (Plasma prekallikrein) (PKK) [Cleaved into: Plasma kallikrein heavy chain; Plasma kallikrein light chain]	KLKB1*KLK3	KLKB1	Enzyme	Protease		Protease
P03956	1477	MMP1_HUMAN	Matrix metalloproteinase-1	Interstitial collagenase (EC 3.4.24.7) (Fibroblast collagenase) (Matrix metalloproteinase-1) (MMP-1) [Cleaved into: 22 kDa interstitial collagenase; 27 kDa interstitial collagenase]	MMP1*CLG	MMP1	Enzyme	Protease		Protease
P04035	189	HMDH_HUMAN	HMG-CoA reductase	3-hydroxy-3-methylglutaryl-coenzyme A reductase (HMG-CoA reductase) (EC 1.1.1.34)	HMGCR	HMGCR	Enzyme	Oxidoreductase		Oxidoreductase
P04049	422	RAF1_HUMAN	Serine/threonine-protein kinase RAF	RAF proto-oncogene serine/threonine-protein kinase (EC 2.7.11.1) (Proto-oncogene c-RAF) (cRaf) (Raf-1)	RAF1*RAF	RAF1	Enzyme	Kinase	1C1Y|1FAQ|1FAR|1GUA|1RFA|3CU8|3IQJ|3IQU|3IQV|3KUC|3KUD|3NKX|3O8I|3OMV|4FJ3|4G0N|4G3X|4IEA|4IHL	Kinase
P04053	4	TDT_HUMAN	Terminal deoxynucleotidyltransferase	DNA nucleotidylexotransferase (EC 2.7.7.31) (Terminal addition enzyme) (Terminal deoxynucleotidyltransferase) (Terminal transferase)	DNTT*TDT	DNTT	Enzyme			Transferase
P04054	69	PA21B_HUMAN	Phospholipase A2 group 1B	Phospholipase A2 (EC 3.1.1.4) (Group IB phospholipase A2) (Phosphatidylcholine 2-acylhydrolase 1B)	PLA2G1B*PLA2*PLA2A*PPLA2	PLA2G1B	Enzyme			Hydrolyse
P04062	147	GLCM_HUMAN	Beta-glucocerebrosidase	Lysosomal acid glucosylceramidase (Lysosomal acid GCase) (EC 3.2.1.45) (Acid beta-glucosidase) (Alglucerase) (Beta-glucocerebrosidase) (Beta-GC) (Cholesterol glucosyltransferase) (SGTase) (EC 2.4.1.-) (Cholesteryl-beta-glucosidase) (EC 3.2.1.104) (D-glucosyl-N-acylsphingosine glucohydrolase) (Imiglucerase)	GBA*GC*GLUC	GBA	Enzyme			N/A
P04070	39	PROC_HUMAN	Vitamin K-dependent protein C	Vitamin K-dependent protein C (EC 3.4.21.69) (Anticoagulant protein C) (Autoprothrombin IIA) (Blood coagulation factor XIV) [Cleaved into: Vitamin K-dependent protein C light chain; Vitamin K-dependent protein C heavy chain; Activation peptide]	PROC	PROC	Enzyme	Protease		Protease
P04114	49	APOB_HUMAN	Apolipoprotein B-100	Apolipoprotein B-100 (Apo B-100) [Cleaved into: Apolipoprotein B-48 (Apo B-48)]	APOB	APOB	Secreted protein			Secreted protein
P04150	1785	GCR_HUMAN	Glucocorticoid receptor	Glucocorticoid receptor (GR) (Nuclear receptor subfamily 3 group C member 1)	NR3C1*GRL	NR3C1	Transcription factor	Other Categories		Transcription factor
P04156	12	PRIO_HUMAN	Prion protein	Major prion protein (PrP) (ASCR) (PrP27-30) (PrP33-35C) (CD antigen CD230)	PRNP*ALTPRP*PRIP*PRP	PRNP	Other Categories			Other Categories
P04183	16	KITH_HUMAN	Thymidine kinase, cytosolic	Thymidine kinase, cytosolic (EC 2.7.1.21)	TK1	TK1	Enzyme	Transferase		Transferase
P04229	30	2B11_HUMAN	HLA class II histocompatibility antigen DRB1-1	HLA class II histocompatibility antigen, DRB1-1 beta chain (MHC class II antigen DRB1*1) (DR-1) (DR1)	HLA-DRB1	HLA-DRB1	Other Categories			Other Categories
P04278	81	SHBG_HUMAN	Testis-specific androgen-binding protein	Sex hormone-binding globulin (SHBG) (Sex steroid-binding protein) (SBP) (Testis-specific androgen-binding protein) (ABP) (Testosterone-estradiol-binding globulin) (TeBG) (Testosterone-estrogen-binding globulin)	SHBG	SHBG	Secreted protein			Secreted protein
P04406	3	G3P_HUMAN	Glyceraldehyde-3-phosphate dehydrogenase liver	Glyceraldehyde-3-phosphate dehydrogenase (GAPDH) (EC 1.2.1.12) (Peptidyl-cysteine S-nitrosylase GAPDH) (EC 2.6.99.-)	GAPDH*GAPD*CDABP0047*OK/SW-cl.12	GAPDH	Enzyme	Oxidoreductase		Oxidoreductase
P04439	132	1A03_HUMAN	HLA class I histocompatibility antigen A-3	HLA class I histocompatibility antigen, A-3 alpha chain (Human leukocyte antigen A*03) (HLA-A*03)	HLA-A*HLAA	HLA-A	Other Categories			Other Categories
P04585	311	POL_HV1H2		Gag-Pol polyprotein		gag-pol	Enzyme			N/A
P04626	1088	ERBB2_HUMAN	Receptor protein-tyrosine kinase erbB-2	Receptor tyrosine-protein kinase erbB-2 (EC 2.7.10.1) (Metastatic lymph node gene 19 protein) (MLN 19) (Proto-oncogene Neu) (Proto-oncogene c-ErbB-2) (Tyrosine kinase-type cell surface receptor HER2) (p185erbB2) (CD antigen CD340)	ERBB2*HER2*MLN19*NEU*NGL	ERBB2	Enzyme	Kinase	1MFG|1MFL|1MW4|1N8Z|1OVC|1QR1|1S78|2A91|2JWA|2KS1|2L4K|2N2A|3BE1|3H3B|3MZW|3N85|3PP0|3RCD|3WLW|3WSQ|4GFU|4HRL|4HRM|4HRN|5K33|5KWG|5MY6|5O4G|5OB4|5TQS|6ATT|6BGT|6J71|6OGE	Kinase
P04629	1168	NTRK1_HUMAN	Nerve growth factor receptor Trk-A	High affinity nerve growth factor receptor (EC 2.7.10.1) (Neurotrophic tyrosine kinase receptor type 1) (TRK1-transforming tyrosine kinase protein) (Tropomyosin-related kinase A) (Tyrosine kinase receptor) (Tyrosine kinase receptor A) (Trk-A) (gp140trk) (p140-TrkA)	NTRK1*MTC*TRK*TRKA	NTRK1	Enzyme	Kinase	1HE7|1SHC|1WWA|1WWW|2IFG|2N90|4AOJ|4CRP|4F0I|4GT5|4PMM|4PMP|4PMS|4PMT|4YNE|4YPS|5H3Q|5I8A|5JFS|5JFV|5JFW|5JFX|5KMI|5KMJ|5KMK|5KML|5KMM|5KMN|5KMO|5KVT|5WR7|6D1Y|6D1Z|6D20|6D22|6DKB|6DKG|6DKI|6DKW|6J5L|6NPT|6NSP|6NSS|6PL2|6PL3	Kinase
P04637	6	P53_HUMAN	Cellular tumor antigen p53	Cellular tumor antigen p53 (Antigen NY-CO-13) (Phosphoprotein p53) (Tumor suppressor p53)	TP53*P53	TP53	Transcription factor			Transcription factor
P04746	23	AMYP_HUMAN	Pancreatic alpha-amylase	Pancreatic alpha-amylase (PA) (EC 3.2.1.1) (1,4-alpha-D-glucan glucanohydrolase)	AMY2A	AMY2A	Enzyme	Hydrolase	1B2Y|1BSI|1CPU|1HNY|1KB3|1KBB|1KBK|1KGU|1KGW|1KGX|1U2Y|1U30|1U33|1XCW|1XCX|1XD0|1XD1|1XGZ|1XH0|1XH1|1XH2|2CPU|2QMK|2QV4|3BAI|3BAJ|3BAK|3BAW|3BAX|3BAY|3CPU|3IJ7|3IJ8|3IJ9|3OLD|3OLE|3OLG|3OLI|4GQQ|4GQR|4W93|4X9Y|5E0F|5EMY|5KEZ|5TD4|5U3A|5VA9	Hydrolyse
P04798	100	CP1A1_HUMAN	Cytochrome P450 1A1	Cytochrome P450 1A1 (CYPIA1) (EC 1.14.14.-) (Cytochrome P450 form 6) (Cytochrome P450-C) (Cytochrome P450-P1) (Hydroperoxy icosatetraenoate dehydratase) (EC 4.2.1.152)	CYP1A1	CYP1A1	Enzyme	Other Categories		Other
P04818	276	TYSY_HUMAN	Thymidylate synthase	Thymidylate synthase (TS) (TSase) (EC 2.1.1.45)	TYMS*TS*OK/SW-cl.29	TYMS	Enzyme	Transferase		Transferase
P05023	72	AT1A1_HUMAN	Sodium/potassium-transporting ATPase alpha-1 chain	Sodium/potassium-transporting ATPase subunit alpha-1 (Na(+)/K(+) ATPase alpha-1 subunit) (EC 7.2.2.13) (Sodium pump subunit alpha-1)	ATP1A1	ATP1A1	Enzyme	Hydrolase		Hydrolyse
P05026	72	AT1B1_HUMAN		Sodium/potassium-transporting ATPase subunit beta-1		ATP1B1	Transporter	Electrochemical transporter		Transporter
P05067	275	A4_HUMAN	Beta amyloid A4 protein	Amyloid-beta precursor protein (APP) (ABPP) (APPI) (Alzheimer disease amyloid protein) (Amyloid precursor protein) (Amyloid-beta A4 protein) (Cerebral vascular amyloid peptide) (CVAP) (PreA4) (Protease nexin-II) (PN-II) [Cleaved into: N-APP; Soluble APP-alpha (S-APP-alpha); Soluble APP-beta (S-APP-beta); C99 (Beta-secretase C-terminal fragment) (Beta-CTF); Amyloid-beta protein 42 (Abeta42) (Beta-…	APP*A4*AD1	APP	Membrane receptor			other Membrane receptor
P05091	82	ALDH2_HUMAN	Aldehyde dehydrogenase	Aldehyde dehydrogenase, mitochondrial (EC 1.2.1.3) (ALDH class 2) (ALDH-E2) (ALDHI)	ALDH2*ALDM	ALDH2	Enzyme	Oxidoreductase		Oxidoreductase
P05093	549	CP17A_HUMAN	Cytochrome P450 17A1	Steroid 17-alpha-hydroxylase/17,20 lyase (EC 1.14.14.19) (17-alpha-hydroxyprogesterone aldolase) (EC 1.14.14.32) (CYPXVII) (Cytochrome P450 17A1) (Cytochrome P450-C17) (Cytochrome P450c17) (Steroid 17-alpha-monooxygenase)	CYP17A1*CYP17*S17AH	CYP17A1	Enzyme	Other Categories		Other
P05106	1909	ITB3_HUMAN		Integrin beta-3		ITGB3	Other Categories			Other Categories
P05121	80	PAI1_HUMAN	Plasminogen activator inhibitor-1	Plasminogen activator inhibitor 1 (PAI) (PAI-1) (Endothelial plasminogen activator inhibitor) (Serpin E1)	SERPINE1*PAI1*PLANH1	SERPINE1	Secreted protein			Secreted protein
P05129	168	KPCG_HUMAN	Protein kinase C gamma	Protein kinase C gamma type (PKC-gamma) (EC 2.7.11.13)	PRKCG*PKCG	PRKCG	Enzyme	Kinase	2E73|2UZP	Kinase
P05164	84	PERM_HUMAN	Myeloperoxidase	Myeloperoxidase (MPO) (EC 1.11.2.2) [Cleaved into: Myeloperoxidase; 89 kDa myeloperoxidase; 84 kDa myeloperoxidase; Myeloperoxidase light chain; Myeloperoxidase heavy chain]	MPO	MPO	Enzyme			Oxidoreductase
P05177	215	CP1A2_HUMAN	Cytochrome P450 1A2	Cytochrome P450 1A2 (EC 1.14.14.1) (CYPIA2) (Cholesterol 25-hydroxylase) (Cytochrome P(3)450) (Cytochrome P450 4) (Cytochrome P450-P3)	CYP1A2	CYP1A2	Enzyme	Other Categories		Other
P05181	8	CP2E1_HUMAN	Cytochrome P450 2E1	Cytochrome P450 2E1 (EC 1.14.13.-) (4-nitrophenol 2-hydroxylase) (EC 1.14.13.n7) (CYPIIE1) (Cytochrome P450-J)	CYP2E1*CYP2E	CYP20.00	Enzyme	Other Categories		Other
P05186	72	PPBT_HUMAN	Alkaline phosphatase, tissue-nonspecific isozyme	Alkaline phosphatase, tissue-nonspecific isozyme (AP-TNAP) (TNSALP) (EC 3.1.3.1) (Alkaline phosphatase liver/bone/kidney isozyme)	ALPL	ALPL	Enzyme			Phosphatatse
P05230	29	FGF1_HUMAN	Acidic fibroblast growth factor	Fibroblast growth factor 1 (FGF-1) (Acidic fibroblast growth factor) (aFGF) (Endothelial cell growth factor) (ECGF) (Heparin-binding growth factor 1) (HBGF-1)	FGF1*FGFA	FGF1	Secreted protein			Secreted protein
P05231	11	IL6_HUMAN	Interleukin-6	Interleukin-6 (IL-6) (B-cell stimulatory factor 2) (BSF-2) (CTL differentiation factor) (CDF) (Hybridoma growth factor) (Interferon beta-2) (IFN-beta-2)	IL6*IFNB2	IL6	Secreted protein			Secreted protein
P05362	118	ICAM1_HUMAN	Intercellular adhesion molecule-1	Intercellular adhesion molecule 1 (ICAM-1) (Major group rhinovirus receptor) (CD antigen CD54)	ICAM1	ICAM1	Other Categories			Other Categories
P05412	56	JUN_HUMAN	Proto-oncogene c-JUN	Transcription factor AP-1 (Activator protein 1) (AP1) (Proto-oncogene c-Jun) (V-jun avian sarcoma virus 17 oncogene homolog) (p39)	JUN	JUN	Transcription factor			Transcription factor
P05413	15	FABPH_HUMAN	Fatty acid binding protein muscle	Fatty acid-binding protein, heart (Fatty acid-binding protein 3) (Heart-type fatty acid-binding protein) (H-FABP) (Mammary-derived growth inhibitor) (MDGI) (Muscle fatty acid-binding protein) (M-FABP)	FABP3*FABP11*MDGI	FABP3	Other Categories	Other Categories		Other Categories
P05556	1	ITB1_HUMAN	Fibronectin receptor beta	Integrin beta-1 (Fibronectin receptor subunit beta) (Glycoprotein IIa) (GPIIA) (VLA-4 subunit beta) (CD antigen CD29)	ITGB1*FNRB*MDF2*MSK12	ITGB1	Membrane receptor			other Membrane receptor
P05771	507	KPCB_HUMAN	Protein kinase C beta	Protein kinase C beta type (PKC-B) (PKC-beta) (EC 2.7.11.13)	PRKCB*PKCB*PRKCB1	PRKCB	Enzyme	Kinase	2I0E	Kinase
P05981	28	HEPS_HUMAN	Serine protease hepsin	Serine protease hepsin (EC 3.4.21.106) (Transmembrane protease serine 1) [Cleaved into: Serine protease hepsin non-catalytic chain; Serine protease hepsin catalytic chain]	HPN*TMPRSS1	HPN	Enzyme	Protease		Protease
P06213	368	INSR_HUMAN	Insulin receptor	Insulin receptor (IR) (EC 2.7.10.1) (CD antigen CD220) [Cleaved into: Insulin receptor subunit alpha; Insulin receptor subunit beta]	INSR	INSR	Enzyme	Kinase	1GAG|1I44|1IR3|1IRK|1P14|1RQQ|2AUH|2B4S|2HR7|2MFR|2Z8C|3BU3|3BU5|3BU6|3EKK|3EKN|3ETA|3W11|3W12|3W13|4IBM|4OGA|4XLV|4XSS|4XST|4ZXB|5E1S|5HHW|5J3H|5KQV|5U1M|6HN4|6HN5|6PXV|6PXW	Kinase
P06239	1317	LCK_HUMAN	Tyrosine-protein kinase LCK	Tyrosine-protein kinase Lck (EC 2.7.10.2) (Leukocyte C-terminal Src kinase) (LSK) (Lymphocyte cell-specific protein-tyrosine kinase) (Protein YT16) (Proto-oncogene Lck) (T cell-specific protein-tyrosine kinase) (p56-LCK)	LCK	LCK	Enzyme	Kinase	1BHF|1BHH|1CWD|1CWE|1FBZ|1H92|1IJR|1KIK|1LCJ|1LCK|1LKK|1LKL|1Q68|1Q69|1QPC|1QPD|1QPE|1QPJ|1X27|2IIM|2OF2|2OF4|2OFU|2OFV|2OG8|2PL0|2ZM1|2ZM4|2ZYB|3AC1|3AC2|3AC3|3AC4|3AC5|3AC8|3ACJ|3ACK|3AD4|3AD5|3AD6|3B2W|3BRH|3BYM|3BYO|3BYS|3BYU|3KMM|3KXZ|3LCK|3MPM|4C3F|4D8K|5MTM|5MTN|6H6A	Kinase
P06241	255	FYN_HUMAN	Tyrosine-protein kinase FYN	Tyrosine-protein kinase Fyn (EC 2.7.10.2) (Proto-oncogene Syn) (Proto-oncogene c-Fyn) (Src-like kinase) (SLK) (p59-Fyn)	FYN	FYN	Enzyme	Kinase	1A0N|1AOT|1AOU|1AVZ|1AZG|1EFN|1FYN|1G83|1M27|1NYF|1NYG|1SHF|1ZBJ|2DQ7|2MQI|2MRJ|2MRK|3H0F|3H0H|3H0I|3UA6|3UA7|4D8D|4EIK|4U17|4U1P|4ZNX|5ZAU|6EDF|6IPY|6IPZ	Kinase
P06276	783	CHLE_HUMAN	Butyrylcholinesterase	Cholinesterase (EC 3.1.1.8) (Acylcholine acylhydrolase) (Butyrylcholine esterase) (Choline esterase II) (Pseudocholinesterase)	BCHE*CHE1	BCHE	Enzyme	Hydrolase	1EHO|1EHQ|1KCJ|1P0I|1P0M|1P0P|1P0Q|1XLU|1XLV|1XLW|2J4C|2PM8|2WID|2WIF|2WIG|2WIJ|2WIK|2WIL|2WSL|2XMB|2XMC|2XMD|2XMG|2XQF|2XQG|2XQI|2XQJ|2XQK|2Y1K|3DJY|3DKK|3O9M|4AQD|4AXB|4B0O|4B0P|4BBZ|4BDS|4TPK|4XII|5DYT|5DYW|5DYY|5K5E|5LKR|5NN0|6EMI|6EP4|6EQP|6EQQ|6ESJ|6ESY|6EUL|6EYF|6EZ2|6F7Q|6I0B|6I0C|6I2T|6QAA|6QAB|6QAC|6QAD|6QAE	Hydrolyse
P06280	7	AGAL_HUMAN	Alpha-galactosidase A	Alpha-galactosidase A (EC 3.2.1.22) (Alpha-D-galactosidase A) (Alpha-D-galactoside galactohydrolase) (Melibiase) (Agalsidase)	GLA	GLA	Enzyme			Hydrolyse
P06401	1319	PRGR_HUMAN	Progesterone receptor	Progesterone receptor (PR) (Nuclear receptor subfamily 3 group C member 3)	PGR*NR3C3	PGR	Transcription factor	Other Categories		Transcription factor
P06493	836	CDK1_HUMAN	Cyclin-dependent kinase 1	Cyclin-dependent kinase 1 (CDK1) (EC 2.7.11.22) (EC 2.7.11.23) (Cell division control protein 2 homolog) (Cell division protein kinase 1) (p34 protein kinase)	CDK1*CDC2*CDC28A*CDKN1*P34CDC2	CDK1	Enzyme	Kinase	1LC9|4Y72|4YC3|4YC6|5HQ0|5LQF|6GU2|6GU3|6GU4|6GU6|6GU7	Kinase
P06729	2	CD2_HUMAN	T-cell surface antigen CD2	T-cell surface antigen CD2 (Erythrocyte receptor) (LFA-2) (LFA-3 receptor) (Rosette receptor) (T-cell surface antigen T11/Leu-5) (CD antigen CD2)	CD2*SRBC	CD2	Other Categories			Other Categories
P06737	348	PYGL_HUMAN	Liver glycogen phosphorylase	Glycogen phosphorylase, liver form (EC 2.4.1.1)	PYGL	PYGL	Enzyme			Transferase
P06746	4	DPOLB_HUMAN	DNA polymerase beta	DNA polymerase beta (EC 2.7.7.7) (EC 4.2.99.-)	POLB	POLB	Enzyme			N/A
P06756	35	ITAV_HUMAN	Vitronectin receptor alpha	Integrin alpha-V (Vitronectin receptor) (Vitronectin receptor subunit alpha) (CD antigen CD51) [Cleaved into: Integrin alpha-V heavy chain; Integrin alpha-V light chain]	ITGAV*MSK8*VNRA*VTNR	ITGAV	Membrane receptor			other Membrane receptor
P06858	1	LIPL_HUMAN	Lipoprotein lipase	Lipoprotein lipase (LPL) (EC 3.1.1.34)	LPL*LIPD	LPL	Enzyme	Hydrolase	6E7K|6OAU|6OAZ|6OB0	Hydrolyse
P06865	3	HEXA_HUMAN	Beta-hexosaminidase subunit alpha	Beta-hexosaminidase subunit alpha (EC 3.2.1.52) (Beta-N-acetylhexosaminidase subunit alpha) (Hexosaminidase subunit A) (N-acetyl-beta-glucosaminidase subunit alpha)	HEXA	HEXA	Enzyme			Hydrolyse
P06870	44	KLK1_HUMAN	Kallikrein 1	Kallikrein-1 (EC 3.4.21.35) (Kidney/pancreas/salivary gland kallikrein) (Tissue kallikrein)	KLK1	KLK1	Enzyme	Protease		Protease
P06881	20	CALCA_HUMAN	Calcitonin gene-related peptide 1	Calcitonin gene-related peptide 1 (Alpha-type CGRP) (Calcitonin gene-related peptide I) (CGRP-I)	CALCA*CALC1	CALCA	Unclassified protein			Unclassified protein
P07099	161	HYEP_HUMAN	Epoxide hydrolase 1	Epoxide hydrolase 1 (EC 3.3.2.9) (Epoxide hydratase) (Microsomal epoxide hydrolase) (mEH)	EPHX1*EPHX*EPOX	EPHX1	Enzyme	Protease		Protease
P07101	2	TY3H_HUMAN	Tyrosine 3-hydroxylase	Tyrosine 3-monooxygenase (EC 1.14.16.2) (Tyrosine 3-hydroxylase) (TH)	TH*TYH	TH	Enzyme	Oxidoreductase		Oxidoreductase
P07195	3	LDHB_HUMAN	L-lactate dehydrogenase B chain	L-lactate dehydrogenase B chain (LDH-B) (EC 1.1.1.27) (LDH heart subunit) (LDH-H) (Renal carcinoma antigen NY-REN-46)	LDHB	LDHB	Enzyme			Oxidoreductase
P07288	45	KLK3_HUMAN	Prostate specific antigen	Prostate-specific antigen (PSA) (EC 3.4.21.77) (Gamma-seminoprotein) (Seminin) (Kallikrein-3) (P-30 antigen) (Semenogelase)	KLK3*APS	KLK3	Enzyme	Protease		Protease
P07327	4	ADH1A_HUMAN	Alcohol dehydrogenase alpha chain	Alcohol dehydrogenase 1A (EC 1.1.1.1) (Alcohol dehydrogenase subunit alpha)	ADH1A*ADH1	ADH1A	Enzyme	Oxidoreductase		Oxidoreductase
P07332	64	FES_HUMAN	Tyrosine-protein kinase FES	Tyrosine-protein kinase Fes/Fps (EC 2.7.10.2) (Feline sarcoma/Fujinami avian sarcoma oncogene homolog) (Proto-oncogene c-Fes) (Proto-oncogene c-Fps) (p93c-fes)	FES*FPS	FES	Enzyme	Kinase	1WQU|2DCR|3BKB|3CBL|3CD3|4DYL|4E93|6JMF	Kinase
P07333	1078	CSF1R_HUMAN	Macrophage colony stimulating factor receptor	Macrophage colony-stimulating factor 1 receptor (CSF-1 receptor) (CSF-1-R) (CSF-1R) (M-CSF-R) (EC 2.7.10.1) (Proto-oncogene c-Fms) (CD antigen CD115)	CSF1R*FMS	CSF1R	Enzyme	Kinase	2I0V|2I0Y|2I1M|2OGV|3BEA|3DPK|3KRJ|3KRL|3LCD|3LCO|4DKD|4HW7|4LIQ|4R7H|4R7I|4WRL|4WRM|6IG8|6N33	Kinase
P07339	597	CATD_HUMAN	Cathepsin D	Cathepsin D (EC 3.4.23.5) [Cleaved into: Cathepsin D light chain; Cathepsin D heavy chain]	CTSD*CPSD	CTSD	Enzyme	Protease		Protease
P07384	407	CAN1_HUMAN	Calpain 1	Calpain-1 catalytic subunit (EC 3.4.22.52) (Calcium-activated neutral proteinase 1) (CANP 1) (Calpain mu-type) (Calpain-1 large subunit) (Cell proliferation-inducing gene 30 protein) (Micromolar-calpain) (muCANP)	CAPN1*CANPL1*PIG30	CAPN1	Enzyme	Protease		Protease
P07451	16	CAH3_HUMAN	Carbonic anhydrase III	Carbonic anhydrase 3 (EC 4.2.1.1) (Carbonate dehydratase III) (Carbonic anhydrase III) (CA-III)	CA3	CA3	Enzyme	Other Categories		Lyase
P07477	990	TRY1_HUMAN	Trypsin I	Trypsin-1 (EC 3.4.21.4) (Beta-trypsin) (Cationic trypsinogen) (Serine protease 1) (Trypsin I) [Cleaved into: Alpha-trypsin chain 1; Alpha-trypsin chain 2]	PRSS1*TRP1*TRY1*TRYP1	PRSS1	Enzyme	Protease		Protease
P07478	111	TRY2_HUMAN	Trypsin II	Trypsin-2 (EC 3.4.21.4) (Anionic trypsinogen) (Serine protease 2) (Trypsin II)	PRSS2*TRY2*TRYP2	PRSS2	Enzyme	Protease		Protease
P07550	1039	ADRB2_HUMAN	Beta-2 adrenergic receptor	Beta-2 adrenergic receptor (Beta-2 adrenoreceptor) (Beta-2 adrenoceptor)	ADRB2*ADRB2R*B2AR	ADRB2	Membrane receptor	Family A G protein-coupled receptor		Family A GPCR
P07711	875	CATL1_HUMAN	Cathepsin L	Cathepsin L1 (EC 3.4.22.15) (Cathepsin L) (Major excreted protein) (MEP) [Cleaved into: Cathepsin L1 heavy chain; Cathepsin L1 light chain]	CTSL*CTSL1	CTSL	Enzyme	Protease		Protease
P07814	1	SYEP_HUMAN	Aminoacyl-tRNA synthetase	Bifunctional glutamate/proline--tRNA ligase (Bifunctional aminoacyl-tRNA synthetase) (Cell proliferation-inducing gene 32 protein) (Glutamatyl-prolyl-tRNA synthetase) [Includes: Glutamate--tRNA ligase (EC 6.1.1.17) (Glutamyl-tRNA synthetase) (GluRS); Proline--tRNA ligase (EC 6.1.1.15) (Prolyl-tRNA synthetase)]	EPRS*GLNS*PARS*QARS*QPRS*PIG32	EPRS	Enzyme			N/A
P07858	516	CATB_HUMAN	Cathepsin B	Cathepsin B (EC 3.4.22.1) (APP secretase) (APPS) (Cathepsin B1) [Cleaved into: Cathepsin B light chain; Cathepsin B heavy chain]	CTSB*CPSB	CTSB	Enzyme	Protease		Protease
P07947	87	YES_HUMAN	Tyrosine-protein kinase YES	Tyrosine-protein kinase Yes (EC 2.7.10.2) (Proto-oncogene c-Yes) (p61-Yes)	YES1*YES	YES1	Enzyme	Kinase	2HDA	Kinase
P07948	331	LYN_HUMAN	Tyrosine-protein kinase Lyn	Tyrosine-protein kinase Lyn (EC 2.7.10.2) (Lck/Yes-related novel protein tyrosine kinase) (V-yes-1 Yamaguchi sarcoma viral related oncogene homolog) (p53Lyn) (p56Lyn)	LYN*JTK8	LYN	Enzyme	Kinase	1W1F|1WA7|3A4O|5XY1|6NMW	Kinase
P07949	401	RET_HUMAN	Tyrosine-protein kinase receptor RET	Proto-oncogene tyrosine-protein kinase receptor Ret (EC 2.7.10.1) (Cadherin family member 12) (Proto-oncogene c-Ret) [Cleaved into: Soluble RET kinase fragment; Extracellular cell-membrane anchored RET cadherin 120 kDa fragment]	RET*CDHF12*CDHR16*PTC*RET51	RET	Enzyme	Kinase	1XPD|2IVS|2IVT|2IVU|2IVV|2X2K|2X2L|2X2M|2X2U|4CKI|4CKJ|4UX8|5AMN|5FM2|5FM3|6FEK|6GL7|6NE7|6NEC|6NJA|6Q2J|6Q2N|6Q2O|6Q2R|6Q2S	Kinase
P08069	1418	IGF1R_HUMAN	Insulin-like growth factor I receptor	Insulin-like growth factor 1 receptor (EC 2.7.10.1) (Insulin-like growth factor I receptor) (IGF-I receptor) (CD antigen CD221) [Cleaved into: Insulin-like growth factor 1 receptor alpha chain; Insulin-like growth factor 1 receptor beta chain]	IGF1R	IGF1R	Enzyme	Kinase	1IGR|1JQH|1K3A|1M7N|1P4O|2OJ9|2ZM3|3D94|3F5P|3I81|3LVP|3LW0|3NW5|3NW6|3NW7|3O23|3QQU|4D2R|4XSS|5FXQ|5FXR|5FXS|5HZN|5U8Q|5U8R	Kinase
P08138	1	TNR16_HUMAN	Low affinity neurotrophin receptor p75NTR	Tumor necrosis factor receptor superfamily member 16 (Gp80-LNGFR) (Low affinity neurotrophin receptor p75NTR) (Low-affinity nerve growth factor receptor) (NGF receptor) (p75 ICD) (CD antigen CD271)	NGFR*TNFRSF16	NGFR	Membrane receptor			other Membrane receptor
P08172	1117	ACM2_HUMAN	Muscarinic acetylcholine receptor M2	Muscarinic acetylcholine receptor M2	CHRM2	CHRM2	Membrane receptor	Family A G protein-coupled receptor		Family A GPCR
P08173	369	ACM4_HUMAN	Muscarinic acetylcholine receptor M4	Muscarinic acetylcholine receptor M4	CHRM4	CHRM4	Membrane receptor	Family A G protein-coupled receptor		Family A GPCR
P08183	400	MDR1_HUMAN	P-glycoprotein 1	Multidrug resistance protein 1 (EC 7.6.2.2) (ATP-binding cassette sub-family B member 1) (P-glycoprotein 1) (CD antigen CD243)	ABCB1*MDR1*PGY1	ABCB1	Transporter	Other Categories		Transporter
P08235	546	MCR_HUMAN	Mineralocorticoid receptor	Mineralocorticoid receptor (MR) (Nuclear receptor subfamily 3 group C member 2)	NR3C2*MCR*MLR	NR3C2	Transcription factor	Other Categories		Transcription factor
P08236	3	BGLR_HUMAN	Beta-glucuronidase	Beta-glucuronidase (EC 3.2.1.31) (Beta-G1)	GUSB	GUSB	Enzyme			Hydrolyse
P08238	419	HS90B_HUMAN	Heat shock protein HSP 90-beta	Heat shock protein HSP 90-beta (HSP 90) (Heat shock 84 kDa) (HSP 84) (HSP84)	HSP90AB1*HSP90B*HSPC2*HSPCB	HSP90AB1	Other cytosolic protein			Other cytosolic protein
P08246	1160	ELNE_HUMAN	Leukocyte elastase	Neutrophil elastase (EC 3.4.21.37) (Bone marrow serine protease) (Elastase-2) (Human leukocyte elastase) (HLE) (Medullasin) (PMN elastase)	ELANE*ELA2	ELANE	Enzyme	Protease		Protease
P08253	2250	MMP2_HUMAN	Matrix metalloproteinase-2	72 kDa type IV collagenase (EC 3.4.24.24) (72 kDa gelatinase) (Gelatinase A) (Matrix metalloproteinase-2) (MMP-2) (TBE-1) [Cleaved into: PEX]	MMP2*CLG4A	MMP2	Enzyme	Protease		Protease
P08254	1370	MMP3_HUMAN	Matrix metalloproteinase 3	Stromelysin-1 (SL-1) (EC 3.4.24.17) (Matrix metalloproteinase-3) (MMP-3) (Transin-1)	MMP3*STMY1	MMP3	Enzyme	Protease		Protease
P08263	11	GSTA1_HUMAN	Glutathione S-transferase A1	Glutathione S-transferase A1 (EC 2.5.1.18) (13-hydroperoxyoctadecadienoate peroxidase) (EC 1.11.1.-) (Androst-5-ene-3,17-dione isomerase) (EC 5.3.3.-) (GST HA subunit 1) (GST class-alpha member 1) (GST-epsilon) (GSTA1-1) (GTH1) [Cleaved into: Glutathione S-transferase A1, N-terminally processed]	GSTA1	GSTA1	Enzyme			N/A
P08311	65	CATG_HUMAN	Cathepsin G	Cathepsin G (CG) (EC 3.4.21.20)	CTSG	CTSG	Enzyme	Protease		Protease
P08473	329	NEP_HUMAN	Neprilysin	Neprilysin (EC 3.4.24.11) (Atriopeptidase) (Common acute lymphocytic leukemia antigen) (CALLA) (Enkephalinase) (Neutral endopeptidase 24.11) (NEP) (Neutral endopeptidase) (Skin fibroblast elastase) (SFE) (CD antigen CD10)	MME*EPN	MME	Enzyme	Protease		Protease
P08514	3	ITA2B_HUMAN	Integrin alpha-IIb	Integrin alpha-IIb (GPalpha IIb) (GPIIb) (Platelet membrane glycoprotein IIb) (CD antigen CD41) [Cleaved into: Integrin alpha-IIb heavy chain; Integrin alpha-IIb light chain, form 1; Integrin alpha-IIb light chain, form 2]	ITGA2B*GP2B*ITGAB	ITGA2B	Membrane receptor			other Membrane receptor
P08575	61	PTPRC_HUMAN	Leukocyte common antigen	Receptor-type tyrosine-protein phosphatase C (EC 3.1.3.48) (Leukocyte common antigen) (L-CA) (T200) (CD antigen CD45)	PTPRC*CD45	PTPRC	Enzyme			Phosphatatse
P08581	2158	MET_HUMAN	Hepatocyte growth factor receptor	Hepatocyte growth factor receptor (HGF receptor) (EC 2.7.10.1) (HGF/SF receptor) (Proto-oncogene c-Met) (Scatter factor receptor) (SF receptor) (Tyrosine-protein kinase Met)	MET	MET	Enzyme	Kinase	1FYR|1R0P|1R1W|1SHY|1SSL|1UX3|2G15|2RFN|2RFS|2UZX|2UZY|2WD1|2WGJ|2WKM|3A4P|3BUX|3C1X|3CCN|3CD8|3CE3|3CTH|3CTJ|3DKC|3DKF|3DKG|3EFJ|3EFK|3F66|3F82|3I5N|3L8V|3LQ8|3Q6U|3Q6W|3QTI|3R7O|3RHK|3U6H|3U6I|3VW8|3ZBX|3ZC5|3ZCL|3ZXZ|3ZZE|4AOI|4AP7|4DEG|4DEH|4DEI|4EEV|4GG5|4GG7|4IWD|4K3J|4KNB|4MXC|4O3T|4O3U|4R1V|4R1Y|4XMO|4XYF|5DG5|5EOB|5EYC|5EYD|5HLW|5HNI|5HO6|5HOA|5HOR|5HTI|5LSP|5T3Q|5UAB|5UAD|5UAF|5YA5|6GCU…	Kinase
P08588	885	ADRB1_HUMAN	Beta-1 adrenergic receptor	Beta-1 adrenergic receptor (Beta-1 adrenoreceptor) (Beta-1 adrenoceptor)	ADRB1*ADRB1R*B1AR	ADRB1	Membrane receptor	Family A G protein-coupled receptor		Family A GPCR
P08631	246	HCK_HUMAN	Tyrosine-protein kinase HCK	Tyrosine-protein kinase HCK (EC 2.7.10.2) (Hematopoietic cell kinase) (Hemopoietic cell kinase) (p59-HCK/p60-HCK) (p59Hck) (p61Hck)	HCK	HCK	Enzyme	Kinase	1AD5|1BU1|1QCF|2C0I|2C0O|2C0T|2HCK|2HK5|2OI3|2OJ2|3HCK|3NHN|3RBB|3REA|3REB|3VRY|3VRZ|3VS0|3VS1|3VS2|3VS3|3VS4|3VS5|3VS6|3VS7|4HCK|4LUD|4LUE|4ORZ|4U5W|5H09|5H0B|5H0E|5H0G|5H0H|5HCK|5NUH|5ZJ6	Kinase
P08648	10	ITA5_HUMAN	Fibronectin receptor alpha	Integrin alpha-5 (CD49 antigen-like family member E) (Fibronectin receptor subunit alpha) (Integrin alpha-F) (VLA-5) (CD antigen CD49e) [Cleaved into: Integrin alpha-5 heavy chain; Integrin alpha-5 light chain]	ITGA5*FNRA	ITGA5	Membrane receptor			other Membrane receptor
P08684	848	CP3A4_HUMAN	Cytochrome P450 3A4	Cytochrome P450 3A4 (EC 1.14.14.-) (1,8-cineole 2-exo-monooxygenase) (EC 1.14.14.56) (Albendazole monooxygenase (sulfoxide-forming)) (EC 1.14.14.73) (Albendazole sulfoxidase) (CYPIIIA3) (CYPIIIA4) (Cholesterol 25-hydroxylase) (EC 1.14.14.-) (Cytochrome P450 3A3) (Cytochrome P450 HLp) (Cytochrome P450 NF-25) (Cytochrome P450-PCN1) (Nifedipine oxidase) (Quinine 3-monooxygenase) (EC 1.14.14.55) (Tau…	CYP3A4*CYP3A3	CYP3A4	Enzyme	Other Categories		Other
P08709	398	FA7_HUMAN	Coagulation factor VII	Coagulation factor VII (EC 3.4.21.21) (Proconvertin) (Serum prothrombin conversion accelerator) (SPCA) (Eptacog alfa) [Cleaved into: Factor VII light chain; Factor VII heavy chain]	F7	F7	Enzyme	Protease		Protease
P08833	2	IBP1_HUMAN	Insulin-like growth factor binding protein 1	Insulin-like growth factor-binding protein 1 (IBP-1) (IGF-binding protein 1) (IGFBP-1) (Placental protein 12) (PP12)	IGFBP1*IBP1	IGFBP1	Secreted protein			Secreted protein
P08842	165	STS_HUMAN	Steryl-sulfatase	Steryl-sulfatase (EC 3.1.6.2) (Arylsulfatase C) (ASC) (Estrone sulfatase) (Steroid sulfatase) (Steryl-sulfate sulfohydrolase)	STS*ARSC1	STS	Enzyme			Hydrolyse
P08908	2955	5HT1A_HUMAN	Serotonin 1a (5-HT1a) receptor	5-hydroxytryptamine receptor 1A (5-HT-1A) (5-HT1A) (G-21) (Serotonin receptor 1A)	HTR1A*ADRB2RL1*ADRBRL1	HTR1A	Membrane receptor	Family A G protein-coupled receptor		Family A GPCR
P08912	301	ACM5_HUMAN	Muscarinic acetylcholine receptor M5	Muscarinic acetylcholine receptor M5	CHRM5	CHRM5	Membrane receptor	Family A G protein-coupled receptor		Family A GPCR
P08913	605	ADA2A_HUMAN	Alpha-2a adrenergic receptor	Alpha-2A adrenergic receptor (Alpha-2 adrenergic receptor subtype C10) (Alpha-2A adrenoreceptor) (Alpha-2A adrenoceptor) (Alpha-2AAR)	ADRA2A*ADRA2R*ADRAR	ADRA2A	Membrane receptor	Family A G protein-coupled receptor		Family A GPCR
P08922	177	ROS1_HUMAN	Proto-oncogene tyrosine-protein kinase ROS	Proto-oncogene tyrosine-protein kinase ROS (EC 2.7.10.1) (Proto-oncogene c-Ros) (Proto-oncogene c-Ros-1) (Receptor tyrosine kinase c-ros oncogene 1) (c-Ros receptor tyrosine kinase)	ROS1*MCF3*ROS	ROS1	Enzyme	Kinase	3ZBF|4UXL	Kinase
P09038	67	FGF2_HUMAN	Basic fibroblast growth factor	Fibroblast growth factor 2 (FGF-2) (Basic fibroblast growth factor) (bFGF) (Heparin-binding growth factor 2) (HBGF-2)	FGF2*FGFB	FGF2	Secreted protein			Secreted protein
P09172	2	DOPO_HUMAN	Dopamine beta-hydroxylase	Dopamine beta-hydroxylase (EC 1.14.17.1) (Dopamine beta-monooxygenase) [Cleaved into: Soluble dopamine beta-hydroxylase]	DBH	DBH	Enzyme			Oxidoreductase
P09210	1	GSTA2_HUMAN	Glutathione S-transferase A2	Glutathione S-transferase A2 (EC 2.5.1.18) (GST HA subunit 2) (GST class-alpha member 2) (GST-gamma) (GSTA2-2) (GTH2)	GSTA2*GST2	GSTA2	Enzyme			Transferase
P09211	30	GSTP1_HUMAN	Glutathione S-transferase Pi	Glutathione S-transferase P (EC 2.5.1.18) (GST class-pi) (GSTP1-1)	GSTP1*FAEES3*GST3	GSTP1	Enzyme			Transferase
P09237	215	MMP7_HUMAN	Matrix metalloproteinase 7	Matrilysin (EC 3.4.24.23) (Matrin) (Matrix metalloproteinase-7) (MMP-7) (Pump-1 protease) (Uterine metalloproteinase)	MMP7*MPSL1*PUMP1	MMP7	Enzyme	Protease		Protease
P09238	86	MMP10_HUMAN	Matrix metalloproteinase 10	Stromelysin-2 (SL-2) (EC 3.4.24.22) (Matrix metalloproteinase-10) (MMP-10) (Transin-2)	MMP10*STMY2	MMP10	Enzyme	Protease		Protease
P09382	3	LEG1_HUMAN	Galectin-1	Galectin-1 (Gal-1) (14 kDa laminin-binding protein) (HLBP14) (14 kDa lectin) (Beta-galactoside-binding lectin L-14-I) (Galaptin) (HBL) (HPL) (Lactose-binding lectin 1) (Lectin galactoside-binding soluble 1) (Putative MAPK-activating protein PM12) (S-Lac lectin 1)	LGALS1	LGALS1	Other cytosolic protein			Other cytosolic protein
P09417	3	DHPR_HUMAN	Dihydropteridine reductase	Dihydropteridine reductase (EC 1.5.1.34) (HDHPR) (Quinoid dihydropteridine reductase) (Short chain dehydrogenase/reductase family 33C member 1)	QDPR*DHPR*SDR33C1	QDPR	Enzyme			Oxidoreductase
P09467	235	F16P1_HUMAN	Fructose-1,6-bisphosphatase	Fructose-1,6-bisphosphatase 1 (FBPase 1) (EC 3.1.3.11) (D-fructose-1,6-bisphosphate 1-phosphohydrolase 1) (Liver FBPase)	FBP1*FBP	FBP1	Enzyme			Phosphatatse
P09488	32	GSTM1_HUMAN	Glutathione S-transferase Mu 1	Glutathione S-transferase Mu 1 (EC 2.5.1.18) (GST HB subunit 4) (GST class-mu 1) (GSTM1-1) (GSTM1a-1a) (GSTM1b-1b) (GTH4)	GSTM1*GST1	GSTM1	Enzyme			Transferase
P09619	802	PGFRB_HUMAN	Platelet-derived growth factor receptor beta	Platelet-derived growth factor receptor beta (PDGF-R-beta) (PDGFR-beta) (EC 2.7.10.1) (Beta platelet-derived growth factor receptor) (Beta-type platelet-derived growth factor receptor) (CD140 antigen-like family member B) (Platelet-derived growth factor receptor 1) (PDGFR-1) (CD antigen CD140b)	PDGFRB*PDGFR*PDGFR1	PDGFRB	Enzyme	Kinase	1GQ5|1H9O|1LWP|1SHA|2IUI|2L6W|2PLD|2PLE|3MJG	Kinase
P09668	15	CATH_HUMAN	Cathepsin H	Pro-cathepsin H [Cleaved into: Cathepsin H mini chain; Cathepsin H (EC 3.4.22.16); Cathepsin H heavy chain; Cathepsin H light chain]	CTSH*CPSB	CTSH	Enzyme	Protease		Protease
P09769	38	FGR_HUMAN	Tyrosine-protein kinase FGR	Tyrosine-protein kinase Fgr (EC 2.7.10.2) (Gardner-Rasheed feline sarcoma viral (v-fgr) oncogene homolog) (Proto-oncogene c-Fgr) (p55-Fgr) (p58-Fgr) (p58c-Fgr)	FGR*SRC2	FGR	Enzyme	Kinase		Kinase
P09871	75	C1S_HUMAN	Complement C1s	Complement C1s subcomponent (EC 3.4.21.42) (C1 esterase) (Complement component 1 subcomponent s) [Cleaved into: Complement C1s subcomponent heavy chain; Complement C1s subcomponent light chain]	C1S	C1S	Enzyme	Protease		Protease
P09874	1498	PARP1_HUMAN	Poly [ADP-ribose] polymerase-1	Poly [ADP-ribose] polymerase 1 (PARP-1) (EC 2.4.2.30) (ADP-ribosyltransferase diphtheria toxin-like 1) (ARTD1) (DNA ADP-ribosyltransferase PARP1) (EC 2.4.2.-) (NAD(+) ADP-ribosyltransferase 1) (ADPRT 1) (Poly[ADP-ribose] synthase 1) (Protein poly-ADP-ribosyltransferase PARP1) (EC 2.4.2.-)	PARP1*ADPRT*PPOL	PARP1	Enzyme			Transferase
P09884	13	DPOLA_HUMAN	DNA polymerase alpha subunit	DNA polymerase alpha catalytic subunit (EC 2.7.7.7) (DNA polymerase alpha catalytic subunit p180)	POLA1*POLA	POLA1	Enzyme	Transferase		Transferase
P09917	921	LOX5_HUMAN	Arachidonate 5-lipoxygenase	Arachidonate 5-lipoxygenase (5-LO) (5-lipoxygenase) (EC 1.13.11.34)	ALOX5*LOG5	ALOX5	Enzyme	Oxidoreductase		Oxidoreductase
P09923	3	PPBI_HUMAN	Intestinal alkaline phosphatase	Intestinal-type alkaline phosphatase (IAP) (Intestinal alkaline phosphatase) (EC 3.1.3.1)	ALPI	ALPI	Enzyme			Phosphatatse
P09958	142	FURIN_HUMAN	Furin	Furin (EC 3.4.21.75) (Dibasic-processing enzyme) (Paired basic amino acid residue-cleaving enzyme) (PACE)	FURIN*FUR*PACE*PCSK3	FURIN	Enzyme	Protease		Protease
P09960	367	LKHA4_HUMAN	Leukotriene A4 hydrolase	Leukotriene A-4 hydrolase (LTA-4 hydrolase) (EC 3.3.2.6) (Leukotriene A(4) hydrolase)	LTA4H*LTA4	LTA4H	Enzyme	Protease		Protease
P0C1S8	3	WEE2_HUMAN	Wee1-like protein kinase 2	Wee1-like protein kinase 2 (EC 2.7.10.2) (Wee1-like protein kinase 1B) (Wee1B kinase)	WEE2*WEE1B	WEE2	Enzyme	Kinase	5VDK	Kinase
P0C264	7	SBK3_HUMAN	Putative uncharacterized serine/threonine-protein kinase SgK110	Uncharacterized serine/threonine-protein kinase SBK3 (EC 2.7.11.1) (SH3-binding domain kinase family member 3) (Sugen kinase 110)	SBK3*SGK110	SBK3	Enzyme	Kinase		Kinase
P0DJD9	22	PEPA5_HUMAN	Pepsin A	Pepsin A-5 (EC 3.4.23.1) (Pepsinogen-5)	PGA5	PGA5	Enzyme	Protease		Protease
P10144	20	GRAB_HUMAN	Granzyme B	Granzyme B (EC 3.4.21.79) (C11) (CTLA-1) (Cathepsin G-like 1) (CTSGL1) (Cytotoxic T-lymphocyte proteinase 2) (Lymphocyte protease) (Fragmentin-2) (Granzyme-2) (Human lymphocyte protein) (HLP) (SECT) (T-cell serine protease 1-3E)	GZMB*CGL1*CSPB*CTLA1*GRB	GZMB	Enzyme	Protease		Protease
P10145	28	IL8_HUMAN	Interleukin-8	Interleukin-8 (IL-8) (C-X-C motif chemokine 8) (Chemokine (C-X-C motif) ligand 8) (Emoctakin) (Granulocyte chemotactic protein 1) (GCP-1) (Monocyte-derived neutrophil chemotactic factor) (MDNCF) (Monocyte-derived neutrophil-activating peptide) (MONAP) (Neutrophil-activating protein 1) (NAP-1) (Protein 3-10C) (T-cell chemotactic factor) [Cleaved into: MDNCF-a (GCP/IL-8 protein IV) (IL8/NAP1 form I…	CXCL8*IL8	CXCL8	Secreted protein			Secreted protein
P10253	16	LYAG_HUMAN	Lysosomal alpha-glucosidase	Lysosomal alpha-glucosidase (EC 3.2.1.20) (Acid maltase) (Aglucosidase alfa) [Cleaved into: 76 kDa lysosomal alpha-glucosidase; 70 kDa lysosomal alpha-glucosidase]	GAA	GAA	Enzyme	Hydrolase	5KZW|5KZX|5NN3|5NN4|5NN5|5NN6|5NN8	Hydrolyse
P10275	1439	ANDR_HUMAN	Androgen Receptor	Androgen receptor (Dihydrotestosterone receptor) (Nuclear receptor subfamily 3 group C member 4)	AR*DHTR*NR3C4	AR	Transcription factor	Other Categories		Transcription factor
P10276	121	RARA_HUMAN	Retinoic acid receptor alpha	Retinoic acid receptor alpha (RAR-alpha) (Nuclear receptor subfamily 1 group B member 1)	RARA*NR1B1	RARA	Transcription factor	Other Categories		Transcription factor
P10323	24	ACRO_HUMAN	Acrosin	Acrosin (EC 3.4.21.10) [Cleaved into: Acrosin light chain; Acrosin heavy chain]	ACR*ACRS	ACR	Enzyme	Protease		Protease
P10415	1019	BCL2_HUMAN	Apoptosis regulator Bcl-2	Apoptosis regulator Bcl-2	BCL2	BCL2	Ion channel	Other Categories		Ion channel
P10586	10	PTPRF_HUMAN	Receptor-type tyrosine-protein phosphatase F (LAR)	Receptor-type tyrosine-protein phosphatase F (EC 3.1.3.48) (Leukocyte common antigen related) (LAR)	PTPRF*LAR	PTPRF	Enzyme	Other Categories		Phosphatatse
P10619	363	PPGB_HUMAN	Lysosomal protective protein	Lysosomal protective protein (EC 3.4.16.5) (Carboxypeptidase C) (Carboxypeptidase L) (Cathepsin A) (Protective protein cathepsin A) (PPCA) (Protective protein for beta-galactosidase) [Cleaved into: Lysosomal protective protein 32 kDa chain; Lysosomal protective protein 20 kDa chain]	CTSA*PPGB	CTSA	Enzyme	Protease		Protease
P10632	22	CP2C8_HUMAN	Cytochrome P450 2C8	Cytochrome P450 2C8 (EC 1.14.14.1) (CYPIIC8) (Cytochrome P450 IIC2) (Cytochrome P450 MP-12) (Cytochrome P450 MP-20) (Cytochrome P450 form 1) (S-mephenytoin 4-hydroxylase)	CYP2C8	CYP2C8	Enzyme	Other Categories		Other
P10635	481	CP2D6_HUMAN	Cytochrome P450 2D6	Cytochrome P450 2D6 (EC 1.14.14.1) (CYPIID6) (Cholesterol 25-hydroxylase) (Cytochrome P450-DB1) (Debrisoquine 4-hydroxylase)	CYP2D6*CYP2DL1	CYP2D6	Enzyme	Other Categories		Other
P10636	39	TAU_HUMAN	Microtubule-associated protein tau	Microtubule-associated protein tau (Neurofibrillary tangle protein) (Paired helical filament-tau) (PHF-tau)	MAPT*MAPTL*MTBT1*TAU	MAPT	Unclassified protein			Unclassified protein
P10696	6	PPBN_HUMAN	Alkaline phosphatase placental-like	Alkaline phosphatase, germ cell type (EC 3.1.3.1) (ALP-1) (Alkaline phosphatase Nagao isozyme) (Alkaline phosphatase, placental-like) (Germ cell alkaline phosphatase) (GCAP) (Placental alkaline phosphatase-like) (PLAP-like)	ALPG*ALPPL*ALPPL2	ALPG	Enzyme			Phosphatatse
P10721	807	KIT_HUMAN	Stem cell growth factor receptor	Mast/stem cell growth factor receptor Kit (SCFR) (EC 2.7.10.1) (Piebald trait protein) (PBT) (Proto-oncogene c-Kit) (Tyrosine-protein kinase Kit) (p145 c-kit) (v-kit Hardy-Zuckerman 4 feline sarcoma viral oncogene homolog) (CD antigen CD117)	KIT*SCFR	KIT	Enzyme	Kinase	1PKG|1QZJ|1QZK|1R01|1T45|1T46|2E9W|2EC8|2IUH|2VIF|3G0E|3G0F|4HVS|4K94|4K9E|4PGZ|4U0I|6GQJ|6GQK|6GQL|6GQM|6HH1|6MOB	Kinase
P10826	172	RARB_HUMAN	Retinoic acid receptor beta	Retinoic acid receptor beta (RAR-beta) (HBV-activated protein) (Nuclear receptor subfamily 1 group B member 2) (RAR-epsilon)	RARB*HAP*NR1B2	RARB	Transcription factor	Other Categories		Transcription factor
P10827	209	THA_HUMAN	Thyroid hormone receptor alpha	Thyroid hormone receptor alpha (Nuclear receptor subfamily 1 group A member 1) (V-erbA-related protein 7) (EAR-7) (c-erbA-1) (c-erbA-alpha)	THRA*EAR7*ERBA1*NR1A1*THRA1*THRA2	THRA	Transcription factor	Other Categories		Transcription factor
P10828	315	THB_HUMAN	Thyroid hormone receptor beta-1	Thyroid hormone receptor beta (Nuclear receptor subfamily 1 group A member 2) (c-erbA-2) (c-erbA-beta)	THRB*ERBA2*NR1A2*THR1	THRB	Transcription factor	Other Categories		Transcription factor
P11021	7	BIP_HUMAN	78 kDa glucose-regulated protein	Endoplasmic reticulum chaperone BiP (EC 3.6.4.10) (78 kDa glucose-regulated protein) (GRP-78) (Binding-immunoglobulin protein) (BiP) (Heat shock protein 70 family protein 5) (HSP70 family protein 5) (Heat shock protein family A member 5) (Immunoglobulin heavy chain-binding protein)	HSPA5*GRP78	HSPA5	Unclassified protein			Unclassified protein
P11086	67	PNMT_HUMAN	Phenylethanolamine N-methyltransferase	Phenylethanolamine N-methyltransferase (PNMTase) (EC 2.1.1.28) (Noradrenaline N-methyltransferase)	PNMT*PENT	PNMT	Enzyme			Transferase
P11137	7	MTAP2_HUMAN	Microtubule-associated protein 2	Microtubule-associated protein 2 (MAP-2)	MAP2	MAP2	Unclassified protein			Unclassified protein
P11142	6	HSP7C_HUMAN	Heat shock cognate 71 kDa protein	Heat shock cognate 71 kDa protein (Heat shock 70 kDa protein 8) (Lipopolysaccharide-associated protein 1) (LAP-1) (LPS-associated protein 1)	HSPA8*HSC70*HSP73*HSPA10	HSPA8	Other cytosolic protein			Other cytosolic protein
P11150	302	LIPC_HUMAN	Hepatic lipase	Hepatic triacylglycerol lipase (HL) (Hepatic lipase) (EC 3.1.1.3) (Lipase member C)	LIPC*HTGL	LIPC	Enzyme			Hydrolyse
P11166	44	GTR1_HUMAN	Glucose transporter	Solute carrier family 2, facilitated glucose transporter member 1 (Glucose transporter type 1, erythrocyte/brain) (GLUT-1) (HepG2 glucose transporter)	SLC2A1*GLUT1	SLC2A1	Transporter	Electrochemical transporter		Electrochemical transporter
P11172	2	UMPS_HUMAN	Uridine 5'-monophosphate synthase	Uridine 5'-monophosphate synthase (UMP synthase) [Includes: Orotate phosphoribosyltransferase (OPRT) (OPRTase) (EC 2.4.2.10); Orotidine 5'-phosphate decarboxylase (ODC) (EC 4.1.1.23) (OMPdecase)]	UMPS*OK/SW-cl.21	UMPS	Enzyme			N/A
P11217	79	PYGM_HUMAN	Muscle glycogen phosphorylase	Glycogen phosphorylase, muscle form (EC 2.4.1.1) (Myophosphorylase)	PYGM	PYGM	Enzyme			Transferase
P11229	1104	ACM1_HUMAN	Muscarinic acetylcholine receptor M1	Muscarinic acetylcholine receptor M1	CHRM1	CHRM1	Membrane receptor	Family A G protein-coupled receptor		Family A GPCR
P11274	3	BCR_HUMAN	Breakpoint cluster region protein	Breakpoint cluster region protein (EC 2.7.11.1) (Renal carcinoma antigen NY-REN-26)	BCR*BCR1*D22S11	BCR	Enzyme	Kinase		Kinase
P11308	5	ERG_HUMAN	Transcriptional regulator ERG	Transcriptional regulator ERG (Transforming protein ERG)	ERG	ERG	Unclassified protein			Unclassified protein
P11309	1772	PIM1_HUMAN	Serine/threonine-protein kinase PIM1	Serine/threonine-protein kinase pim-1 (EC 2.7.11.1)	PIM1	PIM1	Enzyme	Kinase	1XQZ|1XR1|1XWS|1YHS|1YI3|1YI4|1YWV|1YXS|1YXT|1YXU|1YXV|1YXX|2BIK|2BIL|2BZH|2BZI|2BZJ|2BZK|2C3I|2J2I|2O3P|2O63|2O64|2O65|2OBJ|2OI4|2XIX|2XIY|2XIZ|2XJ0|2XJ1|2XJ2|3A99|3BGP|3BGQ|3BGZ|3BWF|3C4E|3CXW|3CY2|3CY3|3DCV|3F2A|3JPV|3JXW|3JY0|3JYA|3MA3|3QF9|3R00|3R01|3R02|3R04|3T9I|3UIX|3UMW|3UMX|3VBQ|3VBT|3VBV|3VBW|3VBX|3VBY|3VC4|3WE8|4A7C|4ALU|4ALV|4ALW|4AS0|4BZN|4BZO|4DTK|4ENX|4ENY|4GW8|4I41|4IAA|4JX3|4JX7…	Kinase
P11362	881	FGFR1_HUMAN	Fibroblast growth factor receptor 1	Fibroblast growth factor receptor 1 (FGFR-1) (EC 2.7.10.1) (Basic fibroblast growth factor receptor 1) (BFGFR) (bFGF-R-1) (Fms-like tyrosine kinase 2) (FLT-2) (N-sam) (Proto-oncogene c-Fgr) (CD antigen CD331)	FGFR1*BFGFR*CEK*FGFBR*FLG*FLT2*HBGFR	FGFR1	Enzyme	Kinase	1AGW|1CVS|1EVT|1FGI|1FGK|1FQ9|1XR0|2CR3|2FGI|3C4F|3DPK|3GQI|3GQL|3JS2|3KRJ|3KRL|3KXX|3KY2|3OJV|3RHX|3TT0|4F63|4F64|4F65|4NK9|4NKA|4NKS|4RWI|4RWJ|4RWK|4RWL|4UWB|4UWC|4UWY|4V01|4V04|4V05|4WUN|4ZSA|5A46|5A4C|5AM6|5AM7|5B7V|5EW8|5FLF|5O49|5O4A|5UQ0|5UR1|5VND|5W21|5W59|5Z0S|5ZV2|6C18|6C19|6C1B|6C1C|6C1O|6MZQ|6MZW|6NVL|6P68|6P69	Kinase
P11387	176	TOP1_HUMAN	DNA topoisomerase I	DNA topoisomerase 1 (EC 5.6.2.2) (DNA topoisomerase I)	TOP1.00	TOP1.00	Enzyme	Other Categories		Other
P11388	21	TOP2A_HUMAN	DNA topoisomerase II alpha	DNA topoisomerase 2-alpha (EC 5.6.2.3) (DNA topoisomerase II, alpha isozyme)	TOP2A*TOP2	TOP2A	Enzyme	Other Categories		Other
P11473	209	VDR_HUMAN	Vitamin D receptor	Vitamin D3 receptor (VDR) (1,25-dihydroxyvitamin D3 receptor) (Nuclear receptor subfamily 1 group I member 1)	VDR*NR1I1	VDR	Transcription factor	Other Categories		Transcription factor
P11474	79	ERR1_HUMAN	Estrogen-related receptor alpha	Steroid hormone receptor ERR1 (Estrogen receptor-like 1) (Estrogen-related receptor alpha) (ERR-alpha) (Nuclear receptor subfamily 3 group B member 1)	ESRRA*ERR1*ESRL1*NR3B1	ESRRA	Transcription factor	Other Categories		Transcription factor
P11509	63	CP2A6_HUMAN	Cytochrome P450 2A6	Cytochrome P450 2A6 (EC 1.14.13.-) (1,4-cineole 2-exo-monooxygenase) (CYPIIA6) (Coumarin 7-hydroxylase) (Cytochrome P450 IIA3) (Cytochrome P450(I))	CYP2A6*CYP2A3	CYP2A6	Enzyme	Other Categories		Other
P11511	961	CP19A_HUMAN	Cytochrome P450 19A1	Aromatase (EC 1.14.14.14) (CYPXIX) (Cytochrome P-450AROM) (Cytochrome P450 19A1) (Estrogen synthase)	CYP19A1*ARO1*CYAR*CYP19	CYP19A1	Enzyme	Other Categories		Other
P11597	539	CETP_HUMAN	Cholesteryl ester transfer protein	Cholesteryl ester transfer protein (Lipid transfer protein I)	CETP	CETP	Ion channel	Other Categories		Ion channel
P11712	291	CP2C9_HUMAN	Cytochrome P450 2C9	Cytochrome P450 2C9 (EC 1.14.14.-) ((R)-limonene 6-monooxygenase) (EC 1.14.14.53) ((S)-limonene 6-monooxygenase) (EC 1.14.14.51) ((S)-limonene 7-monooxygenase) (EC 1.14.14.52) (CYPIIC9) (Cholesterol 25-hydroxylase) (EC 1.14.14.-) (Cytochrome P-450MP) (Cytochrome P450 MP-4) (Cytochrome P450 MP-8) (Cytochrome P450 PB-1) (S-mephenytoin 4-hydroxylase)	CYP2C9*CYP2C10	CYP2C9	Enzyme	Other Categories		Other
P11766	31	ADHX_HUMAN	Alcohol dehydrogenase class III	Alcohol dehydrogenase class-3 (EC 1.1.1.1) (Alcohol dehydrogenase 5) (Alcohol dehydrogenase class chi chain) (Alcohol dehydrogenase class-III) (Glutathione-dependent formaldehyde dehydrogenase) (FALDH) (FDH) (GSH-FDH) (EC 1.1.1.-) (S-(hydroxymethyl)glutathione dehydrogenase) (EC 1.1.1.284)	ADH5*ADHX*FDH	ADH5	Enzyme			Oxidoreductase
P11802	1001	CDK4_HUMAN	Cyclin-dependent kinase 4	Cyclin-dependent kinase 4 (EC 2.7.11.22) (Cell division protein kinase 4) (PSK-J3)	CDK4	CDK4	Enzyme	Kinase	1LD2|2W96|2W99|2W9F|2W9Z|3G33|5FWK|5FWL|5FWM|5FWP	Kinase
P11926	3	DCOR_HUMAN	Ornithine decarboxylase	Ornithine decarboxylase (ODC) (EC 4.1.1.17)	ODC1	ODC1	Enzyme	Other Categories		Lyase
P12104	2	FABPI_HUMAN	Fatty acid binding protein intestinal	Fatty acid-binding protein, intestinal (Fatty acid-binding protein 2) (Intestinal-type fatty acid-binding protein) (I-FABP)	FABP2*FABPI	FABP2	Other Categories	Other Categories		Other Categories
P12268	495	IMDH2_HUMAN	Inosine-5'-monophosphate dehydrogenase 2	Inosine-5'-monophosphate dehydrogenase 2 (IMP dehydrogenase 2) (IMPD 2) (IMPDH 2) (EC 1.1.1.205) (IMPDH-II)	IMPDH2*IMPD2	IMPDH2	Enzyme	Oxidoreductase		Oxidoreductase
P12314	1	FCGR1_HUMAN	High affinity immunoglobulin gamma Fc receptor I	High affinity immunoglobulin gamma Fc receptor I (IgG Fc receptor I) (Fc-gamma RI) (FcRI) (Fc-gamma RIA) (FcgammaRIa) (CD antigen CD64)	FCGR1A*FCG1*FCGR1*IGFR1	FCGR1A	Membrane receptor			other Membrane receptor
P12821	391	ACE_HUMAN	Angiotensin-converting enzyme	Angiotensin-converting enzyme (ACE) (EC 3.2.1.-) (EC 3.4.15.1) (Dipeptidyl carboxypeptidase I) (Kininase II) (CD antigen CD143) [Cleaved into: Angiotensin-converting enzyme, soluble form]	ACE*DCP*DCP1	ACE	Enzyme	Protease		Protease
P12931	1946	SRC_HUMAN	Tyrosine-protein kinase SRC	Proto-oncogene tyrosine-protein kinase Src (EC 2.7.10.2) (Proto-oncogene c-Src) (pp60c-src) (p60-Src)	SRC*SRC1	SRC	Enzyme	Kinase	1A07|1A08|1A09|1A1A|1A1B|1A1C|1A1E|1FMK|1HCS|1HCT|1KSW|1O41|1O42|1O43|1O44|1O45|1O46|1O47|1O48|1O49|1O4A|1O4B|1O4C|1O4D|1O4E|1O4F|1O4G|1O4H|1O4I|1O4J|1O4K|1O4L|1O4M|1O4N|1O4O|1O4P|1O4Q|1O4R|1SHD|1Y57|1YI6|1YOJ|1YOL|1YOM|2BDF|2BDJ|2H8H|2SRC|3VRO|3ZMP|3ZMQ|4F59|4F5A|4F5B|4HXJ|4K11|4MXO|4MXX|4MXY|4MXZ|6ATE|6C4S|6E6E|6EHJ	Kinase
P12955	4	PEPD_HUMAN	Xaa-Pro dipeptidase	Xaa-Pro dipeptidase (X-Pro dipeptidase) (EC 3.4.13.9) (Imidodipeptidase) (Peptidase D) (Proline dipeptidase) (Prolidase)	PEPD*PRD	PEPD	Enzyme	Protease		Protease
P13497	294	BMP1_HUMAN	Bone morphogenetic protein 1	Bone morphogenetic protein 1 (BMP-1) (EC 3.4.24.19) (Mammalian tolloid protein) (mTld) (Procollagen C-proteinase) (PCP)	BMP1*PCOLC	BMP1	Enzyme	Protease		Protease
P13500	22	CCL2_HUMAN	C-C motif chemokine 2	C-C motif chemokine 2 (HC11) (Monocyte chemoattractant protein 1) (Monocyte chemotactic and activating factor) (MCAF) (Monocyte chemotactic protein 1) (MCP-1) (Monocyte secretory protein JE) (Small-inducible cytokine A2)	CCL2*MCP1*SCYA2	CCL2	Membrane receptor	Family A G protein-coupled receptor		Family A GPCR
P13569	99	CFTR_HUMAN	Cystic fibrosis transmembrane conductance regulator	Cystic fibrosis transmembrane conductance regulator (CFTR) (ATP-binding cassette sub-family C member 7) (Channel conductance-controlling ATPase) (EC 5.6.1.6) (cAMP-dependent chloride channel)	CFTR*ABCC7	CFTR	Ion channel	Other Categories		Ion channel
P13612	177	ITA4_HUMAN	Integrin alpha-4	Integrin alpha-4 (CD49 antigen-like family member D) (Integrin alpha-IV) (VLA-4 subunit alpha) (CD antigen CD49d)	ITGA4*CD49D	ITGA4	Membrane receptor			other Membrane receptor
P13631	146	RARG_HUMAN	Retinoic acid receptor gamma	Retinoic acid receptor gamma (RAR-gamma) (Nuclear receptor subfamily 1 group B member 3)	RARG*NR1B3	RARG	Transcription factor	Other Categories		Transcription factor
P13726	77	TF_HUMAN	Coagulation factor III	Tissue factor (TF) (Coagulation factor III) (Thromboplastin) (CD antigen CD142)	F3	F3	Membrane receptor			other Membrane receptor
P13866	630	SC5A1_HUMAN	Sodium/glucose cotransporter 1	Sodium/glucose cotransporter 1 (Na(+)/glucose cotransporter 1) (High affinity sodium-glucose cotransporter) (Solute carrier family 5 member 1)	SLC5A1*NAGT*SGLT1	SLC5A1	Transporter	Electrochemical transporter		Electrochemical transporter
P13945	1321	ADRB3_HUMAN	Beta-3 adrenergic receptor	Beta-3 adrenergic receptor (Beta-3 adrenoreceptor) (Beta-3 adrenoceptor)	ADRB3*ADRB3R*B3AR	ADRB3	Membrane receptor	Family A G protein-coupled receptor		Family A GPCR
P14060	25	3BHS1_HUMAN	3-beta-hydroxysteroid dehydrogenase/delta 5-->4-isomerase type I	3 beta-hydroxysteroid dehydrogenase/Delta 5-->4-isomerase type 1 (3 beta-hydroxysteroid dehydrogenase/Delta 5-->4-isomerase type I) (3-beta-HSD I) (3-beta-hydroxy-5-ene steroid dehydrogenase) (3-beta-hydroxy-Delta(5)-steroid dehydrogenase) (EC 1.1.1.145) (3-beta-hydroxysteroid 3-dehydrogenase) (EC 1.1.1.270) (Delta-5-3-ketosteroid isomerase) (Dihydrotestosterone oxidoreductase) (EC 1.1.1.210) (St…	HSD3B1*3BH*HSDB3A	HSD3B1	Enzyme			N/A
P14061	234	DHB1_HUMAN	Estradiol 17-beta-dehydrogenase 1	Estradiol 17-beta-dehydrogenase 1 (EC 1.1.1.62) (17-beta-hydroxysteroid dehydrogenase type 1) (17-beta-HSD 1) (20 alpha-hydroxysteroid dehydrogenase) (20-alpha-HSD) (E2DH) (Placental 17-beta-hydroxysteroid dehydrogenase) (Short chain dehydrogenase/reductase family 28C member 1)	HSD17B1*E17KSR*EDH17B1*EDH17B2*EDHB17*SDR28C1	HSD17B1	Enzyme			Oxidoreductase
P14091	50	CATE_HUMAN	Cathepsin E	Cathepsin E (EC 3.4.23.34) [Cleaved into: Cathepsin E form I; Cathepsin E form II]	CTSE	CTSE	Enzyme	Protease		Protease
P14151	5	LYAM1_HUMAN	Leukocyte adhesion molecule-1	L-selectin (CD62 antigen-like family member L) (Leukocyte adhesion molecule 1) (LAM-1) (Leukocyte surface antigen Leu-8) (Leukocyte-endothelial cell adhesion molecule 1) (LECAM1) (Lymph node homing receptor) (TQ1) (gp90-MEL) (CD antigen CD62L)	SELL*LNHR*LYAM1	SELL	Other Categories			Other Categories
P14174	32	MIF_HUMAN	Macrophage migration inhibitory factor	Macrophage migration inhibitory factor (MIF) (EC 5.3.2.1) (Glycosylation-inhibiting factor) (GIF) (L-dopachrome isomerase) (L-dopachrome tautomerase) (EC 5.3.3.12) (Phenylpyruvate tautomerase)	MIF*GLIF*MMIF	MIF	Enzyme			N/A
P14207	6	FOLR2_HUMAN	Folate receptor beta	Folate receptor beta (FR-beta) (Folate receptor 2) (Folate receptor, fetal/placental) (Placental folate-binding protein) (FBP)	FOLR2	FOLR2	Membrane receptor			other Membrane receptor
P14324	163	FPPS_HUMAN	Farnesyl diphosphate synthase	Farnesyl pyrophosphate synthase (FPP synthase) (FPS) (EC 2.5.1.10) ((2E,6E)-farnesyl diphosphate synthase) (Dimethylallyltranstransferase) (EC 2.5.1.1) (Farnesyl diphosphate synthase) (Geranyltranstransferase)	FDPS*FPS*KIAA1293	FDPS	Enzyme	Transferase		Transferase
P14410	59	SUIS_HUMAN	Sucrase-isomaltase	Sucrase-isomaltase, intestinal [Cleaved into: Sucrase (EC 3.2.1.48); Isomaltase (EC 3.2.1.10)]	SI	SI	Enzyme			Hydrolyse
P14415	72	AT1B2_HUMAN		Sodium/potassium-transporting ATPase		AT1B2	Ion channel			Voltage-gated ion channel
P14416	4005	DRD2_HUMAN	Dopamine D2 receptor	D(2) dopamine receptor (Dopamine D2 receptor)	DRD2	DRD2	Membrane receptor	Family A G protein-coupled receptor		Family A GPCR
P14550	2	AK1A1_HUMAN	Aldehyde reductase	Aldo-keto reductase family 1 member A1 (EC 1.1.1.2) (EC 1.1.1.372) (EC 1.1.1.54) (Alcohol dehydrogenase [NADP(+)]) (Aldehyde reductase) (Glucuronate reductase) (EC 1.1.1.19) (Glucuronolactone reductase) (EC 1.1.1.20)	AKR1A1*ALDR1*ALR	AKR1A1	Enzyme			Oxidoreductase
P14555	176	PA2GA_HUMAN	Phospholipase A2 group IIA	Phospholipase A2, membrane associated (EC 3.1.1.4) (GIIC sPLA2) (Group IIA phospholipase A2) (Non-pancreatic secretory phospholipase A2) (NPS-PLA2) (Phosphatidylcholine 2-acylhydrolase 2A)	PLA2G2A*PLA2B*PLA2L*RASF-A	PLA2G2A	Enzyme			Hydrolyse
P14616	10	INSRR_HUMAN	Insulin receptor-related protein	Insulin receptor-related protein (IRR) (EC 2.7.10.1) (IR-related receptor) [Cleaved into: Insulin receptor-related protein alpha chain; Insulin receptor-related protein beta chain]	INSRR*IRR	INSRR	Enzyme	Kinase		Kinase
P14618	35	KPYM_HUMAN	Pyruvate kinase isozymes M1/M2	Pyruvate kinase PKM (EC 2.7.1.40) (Cytosolic thyroid hormone-binding protein) (CTHBP) (Opa-interacting protein 3) (OIP-3) (Pyruvate kinase 2/3) (Pyruvate kinase muscle isozyme) (Thyroid hormone-binding protein 1) (THBP1) (Tumor M2-PK) (p58)	PKM*OIP3*PK2*PK3*PKM2	PKM	Enzyme			N/A
P14679	12	TYRO_HUMAN	Tyrosinase	Tyrosinase (EC 1.14.18.1) (LB24-AB) (Monophenol monooxygenase) (SK29-AB) (Tumor rejection antigen AB)	TYR	TYR	Enzyme	Oxidoreductase		Oxidoreductase
P14735	16	IDE_HUMAN	Insulin-degrading enzyme	Insulin-degrading enzyme (EC 3.4.24.56) (Abeta-degrading protease) (Insulin protease) (Insulinase) (Insulysin)	IDE	IDE	Enzyme			N/A
P14780	1839	MMP9_HUMAN	Matrix metalloproteinase 9	Matrix metalloproteinase-9 (MMP-9) (EC 3.4.24.35) (92 kDa gelatinase) (92 kDa type IV collagenase) (Gelatinase B) (GELB) [Cleaved into: 67 kDa matrix metalloproteinase-9; 82 kDa matrix metalloproteinase-9]	MMP9*CLG4B	MMP9	Enzyme	Protease		Protease
P14867	114	GBRA1_HUMAN	GABA receptor alpha-1 subunit	Gamma-aminobutyric acid receptor subunit alpha-1 (GABA(A) receptor subunit alpha-1)	GABRA1	GABRA1	Ion channel	Ligand-gated ion channel		Ligand-gated ion channel
P14902	96	I23O1_HUMAN	Indoleamine 2,3-dioxygenase	Indoleamine 2,3-dioxygenase 1 (IDO-1) (EC 1.13.11.52) (Indoleamine-pyrrole 2,3-dioxygenase)	IDO1*IDO*INDO	IDO1	Enzyme			Oxidoreductase
P14920	74	OXDA_HUMAN	D-amino-acid oxidase	D-amino-acid oxidase (DAAO) (DAMOX) (DAO) (EC 1.4.3.3)	DAO*DAMOX	DAO	Enzyme			Oxidoreductase
P15056	675	BRAF_HUMAN	Serine/threonine-protein kinase B-raf	Serine/threonine-protein kinase B-raf (EC 2.7.11.1) (Proto-oncogene B-Raf) (p94) (v-Raf murine sarcoma viral oncogene homolog B1)	BRAF*BRAF1*RAFB1	BRAF	Enzyme	Kinase	1UWH|1UWJ|2FB8|2L05|3C4C|3D4Q|3IDP|3II5|3NY5|3OG7|3PPJ|3PPK|3PRF|3PRI|3PSB|3PSD|3Q4C|3Q96|3SKC|3TV4|3TV6|4CQE|4DBN|4E26|4E4X|4EHE|4EHG|4FC0|4FK3|4G9C|4G9R|4H58|4JVG|4KSP|4KSQ|4MBJ|4MNE|4MNF|4PP7|4R5Y|4RZV|4RZW|4WO5|4XV1|4XV2|4XV3|4XV9|4YHT|5C9C|5CSW|5CSX|5CT7|5FD2|5HI2|5HID|5HIE|5ITA|5J17|5J18|5J2R|5JRQ|5JSM|5JT2|5VAL|5VAM|5VR3|5VYK|6B8U|6CAD|6N0P|6NSQ|6U2G|6U2H|6UAN	Kinase
P15085	19	CBPA1_HUMAN	Carboxypeptidase A1	Carboxypeptidase A1 (EC 3.4.17.1)	CPA1*CPA	CPA1	Enzyme	Protease		Protease
P15086	32	CBPB1_HUMAN	Carboxypeptidase B	Carboxypeptidase B (EC 3.4.17.2) (Pancreas-specific protein) (PASP)	CPB1*CPB*PCPB	CPB1	Enzyme	Protease		Protease
P15090	54	FABP4_HUMAN	Fatty acid binding protein adipocyte	Fatty acid-binding protein, adipocyte (Adipocyte lipid-binding protein) (ALBP) (Adipocyte-type fatty acid-binding protein) (A-FABP) (AFABP) (Fatty acid-binding protein 4)	FABP4	FABP4	Other Categories	Other Categories		Other Categories
P15121	493	ALDR_HUMAN	Aldose reductase	Aldo-keto reductase family 1 member B1 (EC 1.1.1.300) (EC 1.1.1.372) (EC 1.1.1.54) (Aldehyde reductase) (Aldose reductase) (AR) (EC 1.1.1.21)	AKR1B1*ALDR1*ALR2	AKR1B1	Enzyme			Oxidoreductase
P15144	146	AMPN_HUMAN	Aminopeptidase N	Aminopeptidase N (AP-N) (hAPN) (EC 3.4.11.2) (Alanyl aminopeptidase) (Aminopeptidase M) (AP-M) (Microsomal aminopeptidase) (Myeloid plasma membrane glycoprotein CD13) (gp150) (CD antigen CD13)	ANPEP*APN*CD13*PEPN	ANPEP	Enzyme	Protease		Protease
P15169	8	CBPN_HUMAN	Carboxypeptidase N, catalytic subunit	Carboxypeptidase N catalytic chain (CPN) (EC 3.4.17.3) (Anaphylatoxin inactivator) (Arginine carboxypeptidase) (Carboxypeptidase N polypeptide 1) (Carboxypeptidase N small subunit) (Kininase-1) (Lysine carboxypeptidase) (Plasma carboxypeptidase B) (Serum carboxypeptidase N) (SCPN)	CPN1*ACBP	CPN1	Enzyme	Protease		Protease
P15309	6	PPAP_HUMAN	Prostatic acid phosphatase	Prostatic acid phosphatase (PAP) (EC 3.1.3.2) (5'-nucleotidase) (5'-NT) (EC 3.1.3.5) (Ecto-5'-nucleotidase) (Thiamine monophosphatase) (TMPase) [Cleaved into: PAPf39]	ACPP	ACPP	Enzyme			Phosphatatse
P15328	24	FOLR1_HUMAN	Folate receptor alpha	Folate receptor alpha (FR-alpha) (Adult folate-binding protein) (FBP) (Folate receptor 1) (Folate receptor, adult) (KB cells FBP) (Ovarian tumor-associated antigen MOv18)	FOLR1*FOLR	FOLR1	Membrane receptor			other Membrane receptor
P15374	2	UCHL3_HUMAN	Ubiquitin carboxyl-terminal hydrolase isozyme L3	Ubiquitin carboxyl-terminal hydrolase isozyme L3 (UCH-L3) (EC 3.4.19.12) (Ubiquitin thioesterase L3)	UCHL3	UCHL3	Enzyme	Protease		Protease
P15382	9	KCNE1_HUMAN	Voltage-gated potassium channel beta subunit Mink	Potassium voltage-gated channel subfamily E member 1 (Delayed rectifier potassium channel subunit IsK) (IKs producing slow voltage-gated potassium channel subunit beta Mink) (Minimal potassium channel)	KCNE1	KCNE1	Other Categories	Other Categories		Other Categories
P15428	215	PGDH_HUMAN	15-hydroxyprostaglandin dehydrogenase [NAD+]	15-hydroxyprostaglandin dehydrogenase [NAD(+)] (15-PGDH) (EC 1.1.1.141) (Prostaglandin dehydrogenase 1) (Short chain dehydrogenase/reductase family 36C member 1)	HPGD*PGDH1*SDR36C1	HPGD	Enzyme			Oxidoreductase
P15538	457	C11B1_HUMAN	Cytochrome P450 11B1	Cytochrome P450 11B1, mitochondrial (CYPXIB1) (Cytochrome P-450c11) (Cytochrome P450C11) (Steroid 11-beta-hydroxylase) (EC 1.14.15.4)	CYP11B1*S11BH	CYP11B1	Enzyme	Other Categories		Other
P15559	54	NQO1_HUMAN	Quinone reductase 1)	NAD(P)H dehydrogenase [quinone] 1 (EC 1.6.5.2) (Azoreductase) (DT-diaphorase) (DTD) (Menadione reductase) (NAD(P)H:quinone oxidoreductase 1) (Phylloquinone reductase) (Quinone reductase 1) (QR1)	NQO1*DIA4*NMOR1	NQO1	Enzyme			Oxidoreductase
P15692	15	VEGFA_HUMAN	Vascular endothelial growth factor A	Vascular endothelial growth factor A (VEGF-A) (Vascular permeability factor) (VPF)	VEGFA*VEGF	VEGFA	Secreted protein			Secreted protein
P15735	52	PHKG2_HUMAN	Phosphorylase kinase gamma subunit 2	Phosphorylase b kinase gamma catalytic chain, liver/testis isoform (PHK-gamma-LT) (PHK-gamma-T) (EC 2.7.11.19) (PSK-C3) (Phosphorylase kinase subunit gamma-2)	PHKG2	PHKG2	Enzyme	Kinase	2Y7J	Kinase
P16050	90	LOX15_HUMAN	Arachidonate 15-lipoxygenase	Arachidonate 15-lipoxygenase (15-LOX) (15-LOX-1) (EC 1.13.11.33) (12/15-lipoxygenase) (Arachidonate 12-lipoxygenase, leukocyte-type) (12-LOX) (EC 1.13.11.31) (Arachidonate omega-6 lipoxygenase)	ALOX15*LOG15	ALOX15	Enzyme			Oxidoreductase
P16066	12	ANPRA_HUMAN	Atrial natriuretic peptide receptor A	Atrial natriuretic peptide receptor 1 (EC 4.6.1.2) (Atrial natriuretic peptide receptor type A) (ANP-A) (ANPR-A) (NPR-A) (Guanylate cyclase A) (GC-A)	NPR1*ANPRA	NPR1.00	Enzyme	Other Categories		Lyase
P16083	122	NQO2_HUMAN	Quinone reductase 2	Ribosyldihydronicotinamide dehydrogenase [quinone] (EC 1.10.5.1) (NRH dehydrogenase [quinone] 2) (NRH:quinone oxidoreductase 2) (Quinone reductase 2) (QR2)	NQO2*NMOR2	NQO2	Enzyme			Oxidoreductase
P16109	35	LYAM3_HUMAN	P-selectin	P-selectin (CD62 antigen-like family member P) (Granule membrane protein 140) (GMP-140) (Leukocyte-endothelial cell adhesion molecule 3) (LECAM3) (Platelet activation dependent granule-external membrane protein) (PADGEM) (CD antigen CD62P)	SELP*GMRP*GRMP	SELP	Other Categories			Other Categories
P16152	4	CBR1_HUMAN	Carbonyl reductase [NADPH] 1	Carbonyl reductase [NADPH] 1 (EC 1.1.1.184) (15-hydroxyprostaglandin dehydrogenase [NADP(+)]) (EC 1.1.1.197) (NADPH-dependent carbonyl reductase 1) (Prostaglandin 9-ketoreductase) (Prostaglandin-E(2) 9-reductase) (EC 1.1.1.189) (Short chain dehydrogenase/reductase family 21C member 1)	CBR1*CBR*CRN*SDR21C1	CBR1	Enzyme			Oxidoreductase
P16233	3	LIPP_HUMAN	Pancreatic lipase	Pancreatic triacylglycerol lipase (PL) (PTL) (Pancreatic lipase) (EC 3.1.1.3)	PNLIP	PNLIP	Enzyme	Hydrolase	1GPL|1LPA|1LPB|1N8S	Hydrolyse
P16234	348	PGFRA_HUMAN	Platelet-derived growth factor receptor alpha	Platelet-derived growth factor receptor alpha (PDGF-R-alpha) (PDGFR-alpha) (EC 2.7.10.1) (Alpha platelet-derived growth factor receptor) (Alpha-type platelet-derived growth factor receptor) (CD140 antigen-like family member A) (CD140a antigen) (Platelet-derived growth factor alpha receptor) (Platelet-derived growth factor receptor 2) (PDGFR-2) (CD antigen CD140a)	PDGFRA*PDGFR2*RHEPDGFRA	PDGFRA	Enzyme	Kinase	1GQ5|5GRN|5K5X|6A32	Kinase
P16444	27	DPEP1_HUMAN	Renal dipeptidase	Dipeptidase 1 (EC 3.4.13.19) (Dehydropeptidase-I) (Microsomal dipeptidase) (Renal dipeptidase) (hRDP)	DPEP1*MDP*RDP	DPEP1	Enzyme	Protease		Protease
P16455	33	MGMT_HUMAN	6-O-methylguanine-DNA methyltransferase	Methylated-DNA--protein-cysteine methyltransferase (EC 2.1.1.63) (6-O-methylguanine-DNA methyltransferase) (MGMT) (O-6-methylguanine-DNA-alkyltransferase)	MGMT	MGMT	Enzyme			Transferase
P16473	11	TSHR_HUMAN	Thyroid stimulating hormone receptor	Thyrotropin receptor (Thyroid-stimulating hormone receptor) (TSH-R)	TSHR*LGR3	TSHR	Membrane receptor	Family A G protein-coupled receptor		Family A GPCR
P16499	55	PDE6A_HUMAN	Phosphodiesterase 6A	Rod cGMP-specific 3',5'-cyclic phosphodiesterase subunit alpha (GMP-PDE alpha) (EC 3.1.4.35) (PDE V-B1)	PDE6A*PDEA	PDE6A	Enzyme	Other Categories		Phosphodiesterase
P16581	107	LYAM2_HUMAN	Selectin E	E-selectin (CD62 antigen-like family member E) (Endothelial leukocyte adhesion molecule 1) (ELAM-1) (Leukocyte-endothelial cell adhesion molecule 2) (LECAM2) (CD antigen CD62E)	SELE*ELAM1	SELE	Other Categories			Other Categories
P16591	111	FER_HUMAN	Tyrosine-protein kinase FER	Tyrosine-protein kinase Fer (EC 2.7.10.2) (Feline encephalitis virus-related kinase FER) (Fujinami poultry sarcoma/Feline sarcoma-related protein Fer) (Proto-oncogene c-Fer) (Tyrosine kinase 3) (p94-Fer)	FER*TYK3	FER	Enzyme	Kinase	2KK6|6KC4	Kinase
P16662	26	UD2B7_HUMAN	UDP-glucuronosyltransferase 2B7	UDP-glucuronosyltransferase 2B7 (UDPGT 2B7) (EC 2.4.1.17) (3,4-catechol estrogen-specific UDPGT) (UDP-glucuronosyltransferase 2B9) (UDPGT 2B9) (UDPGTh-2)	UGT2B7*UGTB2B9	UGT2B7	Enzyme			Transferase
P17252	550	KPCA_HUMAN	Protein kinase C alpha	Protein kinase C alpha type (PKC-A) (PKC-alpha) (EC 2.7.11.13)	PRKCA*PKCA*PRKACA	PRKCA	Enzyme	Kinase	2ELI|3IW4|4DNL|4RA4	Kinase
P17342	12	ANPRC_HUMAN	Atrial natriuretic peptide receptor C	Atrial natriuretic peptide receptor 3 (Atrial natriuretic peptide clearance receptor) (Atrial natriuretic peptide receptor type C) (ANP-C) (ANPR-C) (NPR-C)	NPR3*ANPRC*C5orf23*NPRC	NPR3.00	Membrane receptor			other Membrane receptor
P17405	6	ASM_HUMAN	Sphingomyelin phosphodiesterase	Sphingomyelin phosphodiesterase (EC 3.1.4.12) (Acid sphingomyelinase) (aSMase)	SMPD1*ASM	SMPD1	Enzyme			Phosphodiesterase
P17612	288	KAPCA_HUMAN	cAMP-dependent protein kinase alpha-catalytic subunit	cAMP-dependent protein kinase catalytic subunit alpha (PKA C-alpha) (EC 2.7.11.11)	PRKACA*PKACA	PRKACA	Enzyme	Kinase	2GU8|3AGL|3AGM|3AMA|3AMB|3L9L|3L9M|3L9N|3MVJ|3NX8|3OOG|3OVV|3OWP|3OXT|3P0M|3POO|3VQH|4AE6|4AE9|4UJ1|4UJ2|4UJ9|4UJA|4UJB|4WB5|4WB6|4WB7|4WB8|5BX6|5BX7|5IZF|5IZJ|5J5X|5N23|5UZK|6BYR|6BYS|6C0U|6FRX|6NO7	Kinase
P17655	140	CAN2_HUMAN	Calpain 2	Calpain-2 catalytic subunit (EC 3.4.22.53) (Calcium-activated neutral proteinase 2) (CANP 2) (Calpain M-type) (Calpain large polypeptide L2) (Calpain-2 large subunit) (Millimolar-calpain) (M-calpain)	CAPN2*CANPL2	CAPN2	Enzyme	Protease		Protease
P17706	164	PTN2_HUMAN	T-cell protein-tyrosine phosphatase	Tyrosine-protein phosphatase non-receptor type 2 (EC 3.1.3.48) (T-cell protein-tyrosine phosphatase) (TCPTP)	PTPN2*PTPT	PTPN2	Enzyme	Other Categories		Phosphatatse
P17707	11	DCAM_HUMAN	S-adenosylmethionine decarboxylase 1	S-adenosylmethionine decarboxylase proenzyme (AdoMetDC) (SAMDC) (EC 4.1.1.50) [Cleaved into: S-adenosylmethionine decarboxylase alpha chain; S-adenosylmethionine decarboxylase beta chain]	AMD1*AMD	AMD1.00	Enzyme			Lyase
P17752	46	TPH1_HUMAN	Tryptophan 5-hydroxylase 1	Tryptophan 5-hydroxylase 1 (EC 1.14.16.4) (Tryptophan 5-monooxygenase 1)	TPH1*TPH*TPRH*TRPH	TPH1	Enzyme			Oxidoreductase
P17787	8	ACHB2_HUMAN	Neuronal acetylcholine receptor protein beta-2 subunit	Neuronal acetylcholine receptor subunit beta-2	CHRNB2	CHRNB2	Ion channel	Ligand-gated ion channel		Ligand-gated ion channel
P17931	24	LEG3_HUMAN	Galectin-3	Galectin-3 (Gal-3) (35 kDa lectin) (Carbohydrate-binding protein 35) (CBP 35) (Galactose-specific lectin 3) (Galactoside-binding protein) (GALBP) (IgE-binding protein) (L-31) (Laminin-binding protein) (Lectin L-29) (Mac-2 antigen)	LGALS3*MAC2	LGALS3	Other cytosolic protein			Other cytosolic protein
P17936	39	IBP3_HUMAN	Insulin-like growth factor binding protein 3	Insulin-like growth factor-binding protein 3 (IBP-3) (IGF-binding protein 3) (IGFBP-3)	IGFBP3*IBP3	IGFBP3	Secreted protein			Secreted protein
P17948	808	VGFR1_HUMAN	Vascular endothelial growth factor receptor 1	Vascular endothelial growth factor receptor 1 (VEGFR-1) (EC 2.7.10.1) (Fms-like tyrosine kinase 1) (FLT-1) (Tyrosine-protein kinase FRT) (Tyrosine-protein kinase receptor FLT) (FLT) (Vascular permeability factor receptor)	FLT1*FLT*FRT*VEGFR1	FLT1	Enzyme	Kinase	1FLT|1QSV|1QSZ|1QTY|1RV6|2XAC|3HNG|4CKV|4CL7|5ABD|5EX3|5T89	Kinase
P18031	736	PTN1_HUMAN	Protein-tyrosine phosphatase 1B	Tyrosine-protein phosphatase non-receptor type 1 (EC 3.1.3.48) (Protein-tyrosine phosphatase 1B) (PTP-1B)	PTPN1*PTP1B	PTPN1	Enzyme	Other Categories		Phosphatatse
P18054	42	LOX12_HUMAN	Arachidonate 12-lipoxygenase	Arachidonate 12-lipoxygenase, 12S-type (12S-LOX) (12S-lipoxygenase) (EC 1.13.11.31) (Lipoxin synthase 12-LO) (EC 3.3.2.-) (Platelet-type lipoxygenase 12)	ALOX12*12LO*LOG12	ALOX12	Enzyme			N/A
P18065	2	IBP2_HUMAN	Insulin-like growth factor binding protein 2	Insulin-like growth factor-binding protein 2 (IBP-2) (IGF-binding protein 2) (IGFBP-2)	IGFBP2*BP2*IBP2	IGFBP2	Secreted protein			Secreted protein
P18089	351	ADA2B_HUMAN	Alpha-2b adrenergic receptor	Alpha-2B adrenergic receptor (Alpha-2 adrenergic receptor subtype C2) (Alpha-2B adrenoreceptor) (Alpha-2B adrenoceptor) (Alpha-2BAR)	ADRA2B*ADRA2L1*ADRA2RL1	ADRA2B	Membrane receptor	Family A G protein-coupled receptor		Family A GPCR
P18405	391	S5A1_HUMAN	Steroid 5-alpha-reductase 1	3-oxo-5-alpha-steroid 4-dehydrogenase 1 (EC 1.3.1.22) (SR type 1) (Steroid 5-alpha-reductase 1) (S5AR 1)	SRD5A1	SRD5A1	Enzyme	Oxidoreductase		Oxidoreductase
P18433	13	PTPRA_HUMAN	Receptor-type tyrosine-protein phosphatase alpha	Receptor-type tyrosine-protein phosphatase alpha (Protein-tyrosine phosphatase alpha) (R-PTP-alpha) (EC 3.1.3.48)	PTPRA*PTPA*PTPRL2	PTPRA	Enzyme	Other Categories		Phosphatatse
P18440	7	ARY1_HUMAN	Arylamine N-acetyltransferase 1	Arylamine N-acetyltransferase 1 (EC 2.3.1.5) (Arylamide acetylase 1) (Monomorphic arylamine N-acetyltransferase) (MNAT) (N-acetyltransferase type 1) (NAT-1)	NAT1*AAC1	NAT1	Enzyme			Transferase
P18505	2	GBRB1_HUMAN		Gamma-aminobutyric acid receptor subunit beta-1		GBRB1	Ion channel			Ligand-gated ion channel
P18507	529	GBRB2_HUMAN		Gamma-aminobutyric acid receptor subunit gamma-2		GBRB2	Ion channel			Ligand-gated ion channel
P18825	494	ADA2C_HUMAN	Alpha-2c adrenergic receptor	Alpha-2C adrenergic receptor (Alpha-2 adrenergic receptor subtype C4) (Alpha-2C adrenoreceptor) (Alpha-2C adrenoceptor) (Alpha-2CAR)	ADRA2C*ADRA2L2*ADRA2RL2	ADRA2C	Membrane receptor	Family A G protein-coupled receptor		Family A GPCR
P18846	8	ATF1_HUMAN	Activating transcription factor 1	Cyclic AMP-dependent transcription factor ATF-1 (cAMP-dependent transcription factor ATF-1) (Activating transcription factor 1) (Protein TREB36)	ATF1	ATF1	Transcription factor			Transcription factor
P18858	88	DNLI1_HUMAN	DNA ligase 1	DNA ligase 1 (EC 6.5.1.1) (DNA ligase I) (Polydeoxyribonucleotide synthase [ATP] 1)	LIG1	LIG1	Enzyme			Ligase
P19099	635	C11B2_HUMAN	Cytochrome P450 11B2	Cytochrome P450 11B2, mitochondrial (Aldosterone synthase) (ALDOS) (EC 1.14.15.4) (EC 1.14.15.5) (Aldosterone-synthesizing enzyme) (CYPXIB2) (Cytochrome P-450Aldo) (Cytochrome P-450C18) (Steroid 18-hydroxylase)	CYP11B2	CYP11B2	Enzyme	Other Categories		Other
P19174	2	PLCG1_HUMAN	Phospholipase C-gamma-1	1-phosphatidylinositol 4,5-bisphosphate phosphodiesterase gamma-1 (EC 3.1.4.11) (PLC-148) (Phosphoinositide phospholipase C-gamma-1) (Phospholipase C-II) (PLC-II) (Phospholipase C-gamma-1) (PLC-gamma-1)	PLCG1*PLC1	PLCG1	Enzyme			N/A
P19438	18	TNR1A_HUMAN	Tumor necrosis factor receptor R1	Tumor necrosis factor receptor superfamily member 1A (Tumor necrosis factor receptor 1) (TNF-R1) (Tumor necrosis factor receptor type I) (TNF-RI) (TNFR-I) (p55) (p60) (CD antigen CD120a) [Cleaved into: Tumor necrosis factor receptor superfamily member 1A, membrane form; Tumor necrosis factor-binding protein 1 (TBPI)]	TNFRSF1A*TNFAR*TNFR1	TNFRSF1A	Membrane receptor			other Membrane receptor
P19525	29	E2AK2_HUMAN	Interferon-induced, double-stranded RNA-activated protein kinase	Interferon-induced, double-stranded RNA-activated protein kinase (EC 2.7.11.1) (Eukaryotic translation initiation factor 2-alpha kinase 2) (eIF-2A protein kinase 2) (Interferon-inducible RNA-dependent protein kinase) (P1/eIF-2A protein kinase) (Protein kinase RNA-activated) (PKR) (Protein kinase R) (Tyrosine-protein kinase EIF2AK2) (EC 2.7.10.2) (p68 kinase)	EIF2AK2*PKR*PRKR	EIF2AK2	Enzyme	Kinase	1QU6|2A19|2A1A|3UIU|6D3K|6D3L	Kinase
P19623	5	SPEE_HUMAN	Spermidine synthase	Spermidine synthase (SPDSY) (EC 2.5.1.16) (Putrescine aminopropyltransferase)	SRM*SPS1*SRML1	SRM	Enzyme			Transferase
P19634	149	SL9A1_HUMAN	Sodium/hydrogen exchanger 1	Sodium/hydrogen exchanger 1 (APNH) (Na(+)/H(+) antiporter, amiloride-sensitive) (Na(+)/H(+) exchanger 1) (NHE-1) (Solute carrier family 9 member 1)	SLC9A1*APNH1*NHE1	SLC9A1	Transporter	Electrochemical transporter		Electrochemical transporter
P19784	132	CSK22_HUMAN	Casein kinase II alpha (prime)	Casein kinase II subunit alpha' (CK II alpha') (EC 2.7.11.1)	CSNK2A2*CK2A2	CSNK2A2	Enzyme	Kinase	3E3B|3OFM|3U87|5M4U|5M56|5OOI|5Y9M|5YF9|5YWM|6HMB|6HMC|6HMD|6HMQ|6QY9	Kinase
P19793	302	RXRA_HUMAN	Retinoid X receptor alpha	Retinoic acid receptor RXR-alpha (Nuclear receptor subfamily 2 group B member 1) (Retinoid X receptor alpha)	RXRA*NR2B1	RXRA	Transcription factor	Other Categories		Transcription factor
P19801	11	AOC1_HUMAN	Diamine oxidase	Amiloride-sensitive amine oxidase [copper-containing] (DAO) (Diamine oxidase) (EC 1.4.3.22) (Amiloride-binding protein 1) (Amine oxidase copper domain-containing protein 1) (Histaminase) (Kidney amine oxidase) (KAO)	AOC1*ABP1*DAO1	AOC1	Enzyme			Oxidoreductase
P19838	8	NFKB1_HUMAN	Nuclear factor NF-kappa-B p105 subunit	Nuclear factor NF-kappa-B p105 subunit (DNA-binding factor KBF1) (EBP-1) (Nuclear factor of kappa light polypeptide gene enhancer in B-cells 1) [Cleaved into: Nuclear factor NF-kappa-B p50 subunit]	NFKB1	NFKB1	Transcription factor			Transcription factor
P19971	28	TYPH_HUMAN	Thymidine phosphorylase	Thymidine phosphorylase (TP) (EC 2.4.2.4) (Gliostatin) (Platelet-derived endothelial cell growth factor) (PD-ECGF) (TdRPase)	TYMP*ECGF1	TYMP	Enzyme			N/A
P20142	18	PEPC_HUMAN	Pepsinogen C	Gastricsin (EC 3.4.23.3) (Pepsinogen C)	PGC	PGC	Enzyme	Protease		Protease
P20231	163	TBYB2_HUMAN		Tryptase beta-2		TBYB2	Enzyme			Hydrolyse
P20248	292	CCNA2_HUMAN	Cyclin A2	Cyclin-A2 (Cyclin-A) (Cyclin A)	CCNA2*CCN1*CCNA	CCNA2	Other cytosolic protein			Other cytosolic protein
P20273	8	CD22_HUMAN	CD22	B-cell receptor CD22 (B-lymphocyte cell adhesion molecule) (BL-CAM) (Sialic acid-binding Ig-like lectin 2) (Siglec-2) (T-cell surface antigen Leu-14) (CD antigen CD22)	CD22*SIGLEC2	CD22	Membrane receptor			other Membrane receptor
P20292	1836	AL5AP_HUMAN	5-lipoxygenase activating protein	Arachidonate 5-lipoxygenase-activating protein (FLAP) (MK-886-binding protein)	ALOX5AP*FLAP	ALOX5AP	Other cytosolic protein			Other cytosolic protein
P20309	1349	ACM3_HUMAN	Muscarinic acetylcholine receptor M3	Muscarinic acetylcholine receptor M3	CHRM3	CHRM3	Membrane receptor	Family A G protein-coupled receptor		Family A GPCR
P20393	44	NR1D1_HUMAN	Nuclear receptor subfamily 1 group D member 1	Nuclear receptor subfamily 1 group D member 1 (Rev-erbA-alpha) (V-erbA-related protein 1) (EAR-1)	NR1D1*EAR1*HREV*THRAL	NR1D1	Transcription factor	Other Categories		Transcription factor
P20618	26	PSB1_HUMAN	Proteasome component C5	Proteasome subunit beta type-1 (EC 3.4.25.1) (Macropain subunit C5) (Multicatalytic endopeptidase complex subunit C5) (Proteasome component C5) (Proteasome gamma chain)	PSMB1*PSC5	PSMB1	Enzyme	Protease		Protease
P20648	72	ATP4A_HUMAN		Potassium-transporting ATPase alpha chain 1		ATP4A	Transporter			Transporter
P20701	119	ITAL_HUMAN	Leukocyte adhesion glycoprotein LFA-1 alpha	Integrin alpha-L (CD11 antigen-like family member A) (Leukocyte adhesion glycoprotein LFA-1 alpha chain) (LFA-1A) (Leukocyte function-associated molecule 1 alpha chain) (CD antigen CD11a)	ITGAL*CD11A	ITGAL	Membrane receptor			other Membrane receptor
P20794	4	MAK_HUMAN	Serine/threonine-protein kinase MAK	Serine/threonine-protein kinase MAK (EC 2.7.11.1) (Male germ cell-associated kinase)	MAK	MAK	Enzyme	Kinase		Kinase
P20813	6	CP2B6_HUMAN	Cytochrome P450 2B6	Cytochrome P450 2B6 (EC 1.14.13.-) (1,4-cineole 2-exo-monooxygenase) (CYPIIB6) (Cytochrome P450 IIB1)	CYP2B6	CYP2B6	Enzyme	Other Categories		Other
P20839	102	IMDH1_HUMAN	Inosine-5'-monophosphate dehydrogenase 1	Inosine-5'-monophosphate dehydrogenase 1 (IMP dehydrogenase 1) (IMPD 1) (IMPDH 1) (EC 1.1.1.205) (IMPDH-I)	IMPDH1*IMPD1	IMPDH1	Enzyme	Oxidoreductase		Oxidoreductase
P20916	9	MAG_HUMAN	Myelin-associated glycoprotein	Myelin-associated glycoprotein (Siglec-4a)	MAG*GMA	MAG	Unclassified protein			Unclassified protein
P21127	9	CD11B_HUMAN	PITSLRE serine/threonine-protein kinase CDC2L1	Cyclin-dependent kinase 11B (EC 2.7.11.22) (Cell division cycle 2-like protein kinase 1) (CLK-1) (Cell division protein kinase 11B) (Galactosyltransferase-associated protein kinase p58/GTA) (PITSLRE serine/threonine-protein kinase CDC2L1) (p58 CLK-1)	CDK11B*CDC2L1*CDK11*PITSLREA*PK58	CDK11B	Enzyme	Kinase		Kinase
P21397	529	AOFA_HUMAN	Monoamine oxidase A	Amine oxidase [flavin-containing] A (EC 1.4.3.4) (Monoamine oxidase type A) (MAO-A)	MAOA	MAOA	Enzyme	Oxidoreductase		Oxidoreductase
P21452	618	NK2R_HUMAN	Neurokinin 2 receptor	Substance-K receptor (SKR) (NK-2 receptor) (NK-2R) (Neurokinin A receptor) (Tachykinin receptor 2)	TACR2*NK2R*NKNAR*TAC2R	TACR2	Membrane receptor	Family A G protein-coupled receptor		Family A GPCR
P21453	1585	S1PR1_HUMAN	Sphingosine 1-phosphate receptor Edg-1	Sphingosine 1-phosphate receptor 1 (S1P receptor 1) (S1P1) (Endothelial differentiation G-protein coupled receptor 1) (Sphingosine 1-phosphate receptor Edg-1) (S1P receptor Edg-1) (CD antigen CD363)	S1PR1*CHEDG1*EDG1	S1PR1	Membrane receptor	Family A G protein-coupled receptor		Family A GPCR
P21462	102	FPR1_HUMAN	Formyl peptide receptor 1	fMet-Leu-Phe receptor (fMLP receptor) (N-formyl peptide receptor) (FPR) (N-formylpeptide chemoattractant receptor)	FPR1	FPR1	Membrane receptor	Family A G protein-coupled receptor		Family A GPCR
P21554	2782	CNR1_HUMAN	Cannabinoid CB1 receptor	Cannabinoid receptor 1 (CB-R) (CB1) (CANN6)	CNR1*CNR	CNR1	Membrane receptor	Family A G protein-coupled receptor		Family A GPCR
P21709	19	EPHA1_HUMAN	Ephrin type-A receptor 1	Ephrin type-A receptor 1 (hEpha1) (EC 2.7.10.1) (EPH tyrosine kinase) (EPH tyrosine kinase 1) (Erythropoietin-producing hepatoma receptor) (Tyrosine-protein kinase receptor EPH)	EPHA1*EPH*EPHT*EPHT1	EPHA1	Enzyme	Kinase	2K1K|2K1L|3HIL|3KKA	Kinase
P21728	959	DRD1_HUMAN	Dopamine D1 receptor	D(1A) dopamine receptor (Dopamine D1 receptor)	DRD1	DRD1	Membrane receptor	Family A G protein-coupled receptor		Family A GPCR
P21730	311	C5AR1_HUMAN	C5a anaphylatoxin chemotactic receptor	C5a anaphylatoxin chemotactic receptor 1 (C5a anaphylatoxin chemotactic receptor) (C5a-R) (C5aR) (CD antigen CD88)	C5AR1*C5AR*C5R1	C5AR1	Membrane receptor	Family A G protein-coupled receptor		Family A GPCR
P21731	717	TA2R_HUMAN	Thromboxane A2 receptor	Thromboxane A2 receptor (TXA2-R) (Prostanoid TP receptor)	TBXA2R	TBXA2R	Membrane receptor	Family A G protein-coupled receptor		Family A GPCR
P21757	19	MSRE_HUMAN	Macrophage scavenger receptor types I and II	Macrophage scavenger receptor types I and II (Macrophage acetylated LDL receptor I and II) (Scavenger receptor class A member 1) (CD antigen CD204)	MSR1*SCARA1	MSR1	Membrane receptor			other Membrane receptor
P21802	241	FGFR2_HUMAN	Fibroblast growth factor receptor 2	Fibroblast growth factor receptor 2 (FGFR-2) (EC 2.7.10.1) (K-sam) (KGFR) (Keratinocyte growth factor receptor) (CD antigen CD332)	FGFR2*BEK*KGFR*KSAM	FGFR2	Enzyme	Kinase	1DJS|1E0O|1EV2|1GJO|1II4|1IIL|1NUN|1OEC|1WVZ|2FDB|2PSQ|2PVF|2PVY|2PWL|2PY3|2PZ5|2PZP|2PZR|2Q0B|3B2T|3CAF|3CLY|3CU1|3DAR|3EUU|3OJ2|3OJM|3RI1|4J23|4J95|4J96|4J97|4J98|4J99|4WV1|5EG3|5UGL|5UGX|5UHN|5UI0|6AGX	Kinase
P21817	1	RYR1_HUMAN	Ryanodine receptor 1	Ryanodine receptor 1 (RYR-1) (RyR1) (Skeletal muscle calcium release channel) (Skeletal muscle ryanodine receptor) (Skeletal muscle-type ryanodine receptor) (Type 1 ryanodine receptor)	RYR1*RYDR	RYR1	Ion channel	Ligand-gated ion channel		Ligand-gated ion channel
P21860	52	ERBB3_HUMAN	Receptor tyrosine-protein kinase erbB-3	Receptor tyrosine-protein kinase erbB-3 (EC 2.7.10.1) (Proto-oncogene-like protein c-ErbB-3) (Tyrosine kinase-type cell surface receptor HER3)	ERBB3*HER3	ERBB3	Enzyme	Kinase	1M6B|2L9U|3KEX|3LMG|3P11|4LEO|4P59|4RIW|4RIX|4RIY|5CUS|5O4O|5O7P|6OP9	Kinase
P21917	1612	DRD4_HUMAN	Dopamine D4 receptor	D(4) dopamine receptor (D(2C) dopamine receptor) (Dopamine D4 receptor)	DRD4	DRD4	Membrane receptor	Family A G protein-coupled receptor		Family A GPCR
P21918	268	DRD5_HUMAN	Dopamine D5 receptor	D(1B) dopamine receptor (D(5) dopamine receptor) (D1beta dopamine receptor) (Dopamine D5 receptor)	DRD5*DRD1B*DRD1L2	DRD5	Membrane receptor	Family A G protein-coupled receptor		Family A GPCR
P21964	25	COMT_HUMAN	Catechol O-methyltransferase	Catechol O-methyltransferase (EC 2.1.1.6)	COMT	COMT	Enzyme	Transferase		Transferase
P21980	148	TGM2_HUMAN	Protein-glutamine gamma-glutamyltransferase	Protein-glutamine gamma-glutamyltransferase 2 (EC 2.3.2.13) (Tissue transglutaminase) (Transglutaminase C) (TG(C)) (TGC) (TGase C) (Transglutaminase H) (TGase H) (Transglutaminase-2) (TGase-2)	TGM2	TGM2	Enzyme			Other
P22001	187	KCNA3_HUMAN	Voltage-gated potassium channel subunit Kv1.3	Potassium voltage-gated channel subfamily A member 3 (HGK5) (HLK3) (HPCN3) (Voltage-gated K(+) channel HuKIII) (Voltage-gated potassium channel subunit Kv1.3)	KCNA3*HGK5	KCNA3	Ion channel	Voltage-gated ion channel		Voltage-gated ion channel
P22102	50	PUR2_HUMAN	GAR transformylase	Trifunctional purine biosynthetic protein adenosine-3 [Includes: Phosphoribosylamine--glycine ligase (EC 6.3.4.13) (Glycinamide ribonucleotide synthetase) (GARS) (Phosphoribosylglycinamide synthetase); Phosphoribosylformylglycinamidine cyclo-ligase (EC 6.3.3.1) (AIR synthase) (AIRS) (Phosphoribosyl-aminoimidazole synthetase); Phosphoribosylglycinamide formyltransferase (EC 2.1.2.2) (5'-phosphorib…	GART*PGFT*PRGS	GART	Enzyme	Other Categories		Ligase
P22303	1807	ACES_HUMAN	Acetylcholinesterase	Acetylcholinesterase (AChE) (EC 3.1.1.7)	ACHE	ACHE	Enzyme	Hydrolase	1B41|1F8U|1PUV|1PUW|1VZJ|2CLJ|2X8B|3LII|4BDT|4EY4|4EY5|4EY6|4EY7|4EY8|4M0E|4M0F|4PQE|5FOQ|5FPQ|5HF5|5HF6|5HF8|5HF9|5HFA|6CQT|6CQU|6CQV|6CQW|6CQX|6CQY|6CQZ|6F25|6NEA|6O4W|6O4X|6O50|6O52|6O5R|6O5S|6O5V|6O66|6O69	Hydrolyse
P22314	1	UBA1_HUMAN	Ubiquitin-like modifier-activating enzyme 1	Ubiquitin-like modifier-activating enzyme 1 (EC 6.2.1.45) (Protein A1S9) (Ubiquitin-activating enzyme E1)	UBA1*A1S9T*UBE1	UBA1	Enzyme			Ligase
P22413	15	ENPP1_HUMAN	Ectonucleotide pyrophosphatase/phosphodiesterase family member 1	Ectonucleotide pyrophosphatase/phosphodiesterase family member 1 (E-NPP 1) (Membrane component chromosome 6 surface marker 1) (Phosphodiesterase I/nucleotide pyrophosphatase 1) (Plasma-cell membrane glycoprotein PC-1) [Cleaved into: Ectonucleotide pyrophosphatase/phosphodiesterase family member 1, secreted form] [Includes: Alkaline phosphodiesterase I (EC 3.1.4.1); Nucleotide pyrophosphatase (NPP…	ENPP1*M6S1*NPPS*PC1*PDNP1	ENPP1	Enzyme			N/A
P22455	43	FGFR4_HUMAN	Fibroblast growth factor receptor 4	Fibroblast growth factor receptor 4 (FGFR-4) (EC 2.7.10.1) (CD antigen CD334)	FGFR4*JTK2*TKF	FGFR4	Enzyme	Kinase	1QCT|4QQ5|4QQC|4QQJ|4QQT|4QRC|4R6V|4TYE|4TYG|4TYI|4TYJ|4UXQ|4XCU|5JKG|5NUD|5NWZ|5XFF|5XFJ|6J6Y|6JPJ|6NVG|6NVH|6NVI|6NVJ|6NVK	Kinase
P22460	490	KCNA5_HUMAN	Voltage-gated potassium channel subunit Kv1.5	Potassium voltage-gated channel subfamily A member 5 (HPCN1) (Voltage-gated potassium channel HK2) (Voltage-gated potassium channel subunit Kv1.5)	KCNA5	KCNA5	Ion channel	Voltage-gated ion channel		Voltage-gated ion channel
P22607	607	FGFR3_HUMAN	Fibroblast growth factor receptor 3	Fibroblast growth factor receptor 3 (FGFR-3) (EC 2.7.10.1) (CD antigen CD333)	FGFR3*JTK4	FGFR3	Enzyme	Kinase	1RY7|2LZL|4K33	Kinase
P22692	2	IBP4_HUMAN	Insulin-like growth factor binding protein 4	Insulin-like growth factor-binding protein 4 (IBP-4) (IGF-binding protein 4) (IGFBP-4)	IGFBP4*IBP4	IGFBP4	Secreted protein			Secreted protein
P22694	10	KAPCB_HUMAN	cAMP-dependent protein kinase beta-1 catalytic subunit	cAMP-dependent protein kinase catalytic subunit beta (PKA C-beta) (EC 2.7.11.11)	PRKACB	PRKACB	Enzyme	Kinase		Kinase
P22735	6	TGM1_HUMAN	Protein-glutamine gamma-glutamyltransferase K	Protein-glutamine gamma-glutamyltransferase K (EC 2.3.2.13) (Epidermal TGase) (Transglutaminase K) (TG(K)) (TGK) (TGase K) (Transglutaminase-1) (TGase-1)	TGM1*KTG	TGM1	Enzyme			Other
P22748	191	CAH4_HUMAN	Carbonic anhydrase IV	Carbonic anhydrase 4 (EC 4.2.1.1) (Carbonate dehydratase IV) (Carbonic anhydrase IV) (CA-IV)	CA4	CA4	Enzyme	Other Categories		Lyase
P22888	22	LSHR_HUMAN	Luteinizing hormone/Choriogonadotropin receptor	Lutropin-choriogonadotropic hormone receptor (LH/CG-R) (Luteinizing hormone receptor) (LHR) (LSH-R)	LHCGR*LCGR*LGR2*LHRHR	LHCGR	Membrane receptor	Family A G protein-coupled receptor		Family A GPCR
P22894	875	MMP8_HUMAN	Matrix metalloproteinase 8	Neutrophil collagenase (EC 3.4.24.34) (Matrix metalloproteinase-8) (MMP-8) (PMNL collagenase) (PMNL-CL)	MMP8*CLG1	MMP8	Enzyme	Protease		Protease
P23141	158	EST1_HUMAN	Acyl coenzyme A:cholesterol acyltransferase	Liver carboxylesterase 1 (Acyl-coenzyme A:cholesterol acyltransferase) (ACAT) (Brain carboxylesterase hBr1) (Carboxylesterase 1) (CE-1) (hCE-1) (EC 3.1.1.1) (Cocaine carboxylesterase) (Egasyn) (HMSE) (Methylumbelliferyl-acetate deacetylase 1) (EC 3.1.1.56) (Monocyte/macrophage serine esterase) (Retinyl ester hydrolase) (REH) (Serine esterase 1) (Triacylglycerol hydrolase) (TGH)	CES1*CES2*SES1	CES1	Enzyme			Hydrolyse
P23219	286	PGH1_HUMAN	Cyclooxygenase-1	Prostaglandin G/H synthase 1 (EC 1.14.99.1) (Cyclooxygenase-1) (COX-1) (Prostaglandin H2 synthase 1) (PGH synthase 1) (PGHS-1) (PHS 1) (Prostaglandin-endoperoxide synthase 1)	PTGS1*COX1	PTGS1	Enzyme	Oxidoreductase		Oxidoreductase
P23280	97	CAH6_HUMAN	Carbonic anhydrase VI	Carbonic anhydrase 6 (EC 4.2.1.1) (Carbonate dehydratase VI) (Carbonic anhydrase VI) (CA-VI) (Salivary carbonic anhydrase) (Secreted carbonic anhydrase)	CA6	CA6	Enzyme	Other Categories		Lyase
P23284	25	PPIB_HUMAN	Cyclophilin B	Peptidyl-prolyl cis-trans isomerase B (PPIase B) (EC 5.2.1.8) (CYP-S1) (Cyclophilin B) (Rotamase B) (S-cyclophilin) (SCYLP)	PPIB*CYPB	PPIB	Enzyme			Other
P23415	8	GLRA1_HUMAN	Glycine receptor subunit alpha-1	Glycine receptor subunit alpha-1 (Glycine receptor 48 kDa subunit) (Glycine receptor strychnine-binding subunit)	GLRA1	GLRA1	Ion channel	Ligand-gated ion channel		Ligand-gated ion channel
P23443	1248	KS6B1_HUMAN	Ribosomal protein S6 kinase 1	Ribosomal protein S6 kinase beta-1 (S6K-beta-1) (S6K1) (EC 2.7.11.1) (70 kDa ribosomal protein S6 kinase 1) (P70S6K1) (p70-S6K 1) (Ribosomal protein S6 kinase I) (Serine/threonine-protein kinase 14A) (p70 ribosomal S6 kinase alpha) (p70 S6 kinase alpha) (p70 S6K-alpha) (p70 S6KA)	RPS6KB1*STK14A	RPS6KB1	Enzyme	Kinase	3A60|3A61|3A62|3WE4|3WF5|3WF6|3WF7|3WF8|3WF9|4L3J|4L3L|4L42|4L43|4L44|4L45|4L46|4RLO|4RLP|5WBH|5WBK	Kinase
P23458	1325	JAK1_HUMAN	Tyrosine-protein kinase JAK1	Tyrosine-protein kinase JAK1 (EC 2.7.10.2) (Janus kinase 1) (JAK-1)	JAK1*JAK1A*JAK1B	JAK1	Enzyme	Kinase	3EYG|3EYH|4E4L|4E4N|4E5W|4EHZ|4EI4|4FK6|4GS0|4I5C|4IVB|4IVC|4IVD|4K6Z|4K77|4L00|4L01|5E1E|5HX8|5IXD|5IXI|5KHW|5KHX|5L04|5WO4|6AAH|6BBU|6C7Y|6DBN|6ELR|6GGH|6N77|6N78|6N79|6N7A|6N7B|6N7C|6N7D	Kinase
P23467	36	PTPRB_HUMAN	Receptor-type tyrosine-protein phosphatase beta	Receptor-type tyrosine-protein phosphatase beta (Protein-tyrosine phosphatase beta) (R-PTP-beta) (EC 3.1.3.48) (Vascular endothelial protein tyrosine phosphatase) (VE-PTP)	PTPRB*PTPB	PTPRB	Enzyme	Other Categories		Phosphatatse
P23470	1	PTPRG_HUMAN	Receptor-type tyrosine-protein phosphatase gamma	Receptor-type tyrosine-protein phosphatase gamma (Protein-tyrosine phosphatase gamma) (R-PTP-gamma) (EC 3.1.3.48)	PTPRG*PTPG	PTPRG	Enzyme	Other Categories		Phosphatatse
P23526	90	SAHH_HUMAN	Adenosylhomocysteinase	Adenosylhomocysteinase (AdoHcyase) (EC 3.3.1.1) (S-adenosyl-L-homocysteine hydrolase)	AHCY*SAHH	AHCY	Enzyme			Hydrolyse
P23786	34	CPT2_HUMAN	Carnitine palmitoyltransferase 2	Carnitine O-palmitoyltransferase 2, mitochondrial (EC 2.3.1.21) (Carnitine palmitoyltransferase II) (CPT II)	CPT2*CPT1	CPT2	Enzyme			Transferase
P23945	42	FSHR_HUMAN	Follicle stimulating hormone receptor	Follicle-stimulating hormone receptor (FSH-R) (Follitropin receptor)	FSHR*LGR1	FSHR	Membrane receptor	Family A G protein-coupled receptor		Family A GPCR
P23946	353	CMA1_HUMAN	Chymase	Chymase (EC 3.4.21.39) (Alpha-chymase) (Mast cell protease I)	CMA1*CYH*CYM	CMA1	Enzyme	Protease		Protease
P23975	2125	SC6A2_HUMAN	Norepinephrine transporter	Sodium-dependent noradrenaline transporter (Norepinephrine transporter) (NET) (Solute carrier family 6 member 2)	SLC6A2*NAT1*NET1*SLC6A5	SLC6A2	Transporter	Electrochemical transporter		Electrochemical transporter
P24046	5	GBRR1_HUMAN	GABA receptor rho-1 subunit	Gamma-aminobutyric acid receptor subunit rho-1 (GABA(A) receptor subunit rho-1) (GABA(C) receptor)	GABRR1	GABRR1	Ion channel	Ligand-gated ion channel		Ligand-gated ion channel
P24158	8	PRTN3_HUMAN	Leukocyte proteinase 3	Myeloblastin (EC 3.4.21.76) (AGP7) (C-ANCA antigen) (Leukocyte proteinase 3) (PR-3) (PR3) (Neutrophil proteinase 4) (NP-4) (P29) (Wegener autoantigen)	PRTN3*MBN	PRTN3	Enzyme	Protease		Protease
P24347	4	MMP11_HUMAN	Matrix metalloproteinase 11	Stromelysin-3 (SL-3) (ST3) (EC 3.4.24.-) (Matrix metalloproteinase-11) (MMP-11)	MMP11*STMY3	MMP11	Enzyme	Protease		Protease
P24385	7	CCND1_HUMAN	G1/S-specific cyclin D1	G1/S-specific cyclin-D1 (B-cell lymphoma 1 protein) (BCL-1) (BCL-1 oncogene) (PRAD1 oncogene)	CCND1*BCL1*PRAD1	CCND1	Other cytosolic protein			Other cytosolic protein
P24387	6	CRHBP_HUMAN	Corticotropin-releasing factor-binding protein	Corticotropin-releasing factor-binding protein (CRF-BP) (CRF-binding protein) (Corticotropin-releasing hormone-binding protein) (CRH-BP)	CRHBP*CRFBP	CRHBP	Unclassified protein			Unclassified protein
P24530	521	EDNRB_HUMAN	Endothelin receptor ET-B	Endothelin receptor type B (ET-B) (ET-BR) (Endothelin receptor non-selective type)	EDNRB*ETRB	EDNRB	Membrane receptor	Family A G protein-coupled receptor		Family A GPCR
P24557	673	THAS_HUMAN	Thromboxane-A synthase	Thromboxane-A synthase (TXA synthase) (TXS) (EC 5.3.99.5) (Cytochrome P450 5A1)	TBXAS1*CYP5*CYP5A1	TBXAS1	Enzyme	Other Categories		Other
P24592	2	IBP6_HUMAN	Insulin-like growth factor binding protein 6	Insulin-like growth factor-binding protein 6 (IBP-6) (IGF-binding protein 6) (IGFBP-6)	IGFBP6*IBP6	IGFBP6	Secreted protein			Secreted protein
P24593	8	IBP5_HUMAN	Insulin-like growth factor binding protein 5	Insulin-like growth factor-binding protein 5 (IBP-5) (IGF-binding protein 5) (IGFBP-5)	IGFBP5*IBP5	IGFBP5	Secreted protein			Secreted protein
P24666	3	PPAC_HUMAN	Low molecular weight phosphotyrosine protein phosphatase	Low molecular weight phosphotyrosine protein phosphatase (LMW-PTP) (LMW-PTPase) (EC 3.1.3.48) (Adipocyte acid phosphatase) (Low molecular weight cytosolic acid phosphatase) (EC 3.1.3.2) (Red cell acid phosphatase 1)	ACP1	ACP1	Enzyme	Other Categories		Phosphatatse
P24723	208	KPCL_HUMAN	Protein kinase C eta	Protein kinase C eta type (EC 2.7.11.13) (PKC-L) (nPKC-eta)	PRKCH*PKCL*PRKCL	PRKCH	Enzyme	Kinase	2FK9|3TXO	Kinase
P24855	1	DNAS1_HUMAN	Deoxyribonuclease-1	Deoxyribonuclease-1 (EC 3.1.21.1) (Deoxyribonuclease I) (DNase I) (Dornase alfa)	DNASE1*DNL1*DRNI	DNASE1	Enzyme			Hydrolyse
P24941	1331	CDK2_HUMAN	Cyclin-dependent kinase 2	Cyclin-dependent kinase 2 (EC 2.7.11.22) (Cell division protein kinase 2) (p33 protein kinase)	CDK2*CDKN2	CDK2	Enzyme	Kinase	1AQ1|1B38|1B39|1BUH|1CKP|1DI8|1DM2|1E1V|1E1X|1E9H|1F5Q|1FIN|1FQ1|1FVT|1FVV|1G5S|1GIH|1GII|1GIJ|1GY3|1GZ8|1H00|1H01|1H07|1H08|1H0V|1H0W|1H1P|1H1Q|1H1R|1H1S|1H24|1H25|1H26|1H27|1H28|1HCK|1HCL|1JST|1JSU|1JSV|1JVP|1KE5|1KE6|1KE7|1KE8|1KE9|1OGU|1OI9|1OIQ|1OIR|1OIT|1OIU|1OIY|1OKV|1OKW|1OL1|1OL2|1P2A|1P5E|1PF8|1PKD|1PW2|1PXI|1PXJ|1PXK|1PXL|1PXM|1PXN|1PXO|1PXP|1PYE|1QMZ|1R78|1URC|1URW|1V1K|1VYW|1VYZ|1W0X…	Kinase
P25021	125	HRH2_HUMAN	Histamine H2 receptor	Histamine H2 receptor (H2R) (HH2R) (Gastric receptor I)	HRH2	HRH2	Membrane receptor	Family A G protein-coupled receptor		Family A GPCR
P25024	138	CXCR1_HUMAN	Interleukin-8 receptor A	C-X-C chemokine receptor type 1 (CXC-R1) (CXCR-1) (CDw128a) (High affinity interleukin-8 receptor A) (IL-8R A) (IL-8 receptor type 1) (CD antigen CD181)	CXCR1*CMKAR1*IL8RA	CXCR1	Membrane receptor	Family A G protein-coupled receptor		Family A GPCR
P25025	579	CXCR2_HUMAN	Interleukin-8 receptor B	C-X-C chemokine receptor type 2 (CXC-R2) (CXCR-2) (CDw128b) (GRO/MGSA receptor) (High affinity interleukin-8 receptor B) (IL-8R B) (IL-8 receptor type 2) (CD antigen CD182)	CXCR2*IL8RB	CXCR2	Membrane receptor	Family A G protein-coupled receptor		Family A GPCR
P25089	2	FPR3_HUMAN		N-formyl peptide receptor 3		FPR3	Enzyme			N/A
P25090	38	FPR2_HUMAN	Lipoxin A4 receptor	N-formyl peptide receptor 2 (FMLP-related receptor I) (FMLP-R-I) (Formyl peptide receptor-like 1) (HM63) (Lipoxin A4 receptor) (LXA4 receptor) (RFP)	FPR2*FPRH1*FPRL1*LXA4R	FPR2	Membrane receptor	Family A G protein-coupled receptor		Family A GPCR
P25098	18	ARBK1_HUMAN	G-protein coupled receptor kinase 2	Beta-adrenergic receptor kinase 1 (Beta-ARK-1) (EC 2.7.11.15) (G-protein coupled receptor kinase 2)	GRK2*ADRBK1*BARK*BARK1	GRK2	Enzyme	Kinase	1BAK|3CIK|3KRW|3KRX|3V5W|4MK0|4PNK|5HE1|5UKK|5UKL|5UUU|5UVC|5WG3|5WG4|5WG5|6C2Y	Kinase
P25100	835	ADA1D_HUMAN	Alpha-1d adrenergic receptor	Alpha-1D adrenergic receptor (Alpha-1A adrenergic receptor) (Alpha-1D adrenoreceptor) (Alpha-1D adrenoceptor) (Alpha-adrenergic receptor 1a)	ADRA1D*ADRA1A	ADRA1D	Membrane receptor	Family A G protein-coupled receptor		Family A GPCR
P25101	1126	EDNRA_HUMAN	Endothelin receptor ET-A	Endothelin-1 receptor (Endothelin receptor type A) (ET-A) (ETA-R) (hET-AR)	EDNRA*ETA*ETRA	EDNRA	Membrane receptor	Family A G protein-coupled receptor		Family A GPCR
P25103	2272	NK1R_HUMAN	Neurokinin 1 receptor	Substance-P receptor (SPR) (NK-1 receptor) (NK-1R) (Tachykinin receptor 1)	TACR1*NK1R*TAC1R	TACR1	Membrane receptor	Family A G protein-coupled receptor		Family A GPCR
P25105	341	PTAFR_HUMAN	Platelet activating factor receptor	Platelet-activating factor receptor (PAF-R) (PAFr)	PTAFR*PAFR	PTAFR	Membrane receptor	Family A G protein-coupled receptor		Family A GPCR
P25106	17	ACKR3_HUMAN	C-X-C chemokine receptor type 7	Atypical chemokine receptor 3 (C-X-C chemokine receptor type 7) (CXC-R7) (CXCR-7) (Chemokine orphan receptor 1) (G-protein coupled receptor 159) (G-protein coupled receptor RDC1 homolog) (RDC-1)	ACKR3*CMKOR1*CXCR7*GPR159*RDC1	ACKR3	Membrane receptor	Family A G protein-coupled receptor		Family A GPCR
P25116	561	PAR1_HUMAN	Proteinase-activated receptor 1	Proteinase-activated receptor 1 (PAR-1) (Coagulation factor II receptor) (Thrombin receptor)	F2R*CF2R*PAR1*TR	F2R	Membrane receptor	Family A G protein-coupled receptor		Family A GPCR
P25774	1564	CATS_HUMAN	Cathepsin S	Cathepsin S (EC 3.4.22.27)	CTSS	CTSS	Enzyme	Protease		Protease
P25929	494	NPY1R_HUMAN	Neuropeptide Y receptor type 1	Neuropeptide Y receptor type 1 (NPY1-R)	NPY1R*NPYR*NPYY1	NPY1R	Membrane receptor	Family A G protein-coupled receptor		Family A GPCR
P26006	7	ITA3_HUMAN	Integrin alpha-3	Integrin alpha-3 (CD49 antigen-like family member C) (FRP-2) (Galactoprotein B3) (GAPB3) (VLA-3 subunit alpha) (CD antigen CD49c) [Cleaved into: Integrin alpha-3 heavy chain; Integrin alpha-3 light chain]	ITGA3*MSK18	ITGA3	Membrane receptor			other Membrane receptor
P26358	8	DNMT1_HUMAN	DNA (cytosine-5)-methyltransferase 1	DNA (cytosine-5)-methyltransferase 1 (Dnmt1) (EC 2.1.1.37) (CXXC-type zinc finger protein 9) (DNA methyltransferase HsaI) (DNA MTase HsaI) (M.HsaI) (MCMT)	DNMT1*AIM*CXXC9*DNMT	DNMT1	Epigenetic regulator	Other Categories		Epigenetic regulator
P26572	6	MGAT1_HUMAN	Alpha-1,3-mannosyl-glycoprotein 2-beta-N-acetylglucosaminyltransferase	Alpha-1,3-mannosyl-glycoprotein 2-beta-N-acetylglucosaminyltransferase (EC 2.4.1.101) (N-glycosyl-oligosaccharide-glycoprotein N-acetylglucosaminyltransferase I) (GNT-I) (GlcNAc-T I)	MGAT1*GGNT1*GLCT1*GLYT1*MGAT	MGAT1	Enzyme			Transferase
P27037	4	AVR2A_HUMAN	Activin receptor type-2A	Activin receptor type-2A (EC 2.7.11.30) (Activin receptor type IIA) (ACTR-IIA) (ACTRIIA)	ACVR2A*ACVR2	ACVR2A	Enzyme	Kinase	3Q4T|3SOC|4ASX|5NH3	Kinase
P27338	1013	AOFB_HUMAN	Monoamine oxidase B	Amine oxidase [flavin-containing] B (EC 1.4.3.4) (Monoamine oxidase type B) (MAO-B)	MAOB	MAOB	Enzyme	Oxidoreductase		Oxidoreductase
P27361	34	MK03_HUMAN	MAP kinase ERK1	Mitogen-activated protein kinase 3 (MAP kinase 3) (MAPK 3) (EC 2.7.11.24) (ERT2) (Extracellular signal-regulated kinase 1) (ERK-1) (Insulin-stimulated MAP2 kinase) (MAP kinase isoform p44) (p44-MAPK) (Microtubule-associated protein 2 kinase) (p44-ERK1)	MAPK3*ERK1*PRKM3	MAPK3	Enzyme	Kinase	2ZOQ|4QTB|6GES	Kinase
P27448	124	MARK3_HUMAN	Serine/threonine-protein kinase c-TAK1	MAP/microtubule affinity-regulating kinase 3 (EC 2.7.11.1) (C-TAK1) (cTAK1) (Cdc25C-associated protein kinase 1) (ELKL motif kinase 2) (EMK-2) (Protein kinase STK10) (Ser/Thr protein kinase PAR-1) (Par-1a) (Serine/threonine-protein kinase p78)	MARK3*CTAK1*EMK2	MARK3	Enzyme	Kinase	2QNJ|3FE3	Kinase
P27487	3068	DPP4_HUMAN	Dipeptidyl peptidase IV	Dipeptidyl peptidase 4 (EC 3.4.14.5) (ADABP) (Adenosine deaminase complexing protein 2) (ADCP-2) (Dipeptidyl peptidase IV) (DPP IV) (T-cell activation antigen CD26) (TP103) (CD antigen CD26) [Cleaved into: Dipeptidyl peptidase 4 membrane form (Dipeptidyl peptidase IV membrane form); Dipeptidyl peptidase 4 soluble form (Dipeptidyl peptidase IV soluble form)]	DPP4*ADCP2*CD26	DPP4	Enzyme	Protease		Protease
P27695	7	APEX1_HUMAN	DNA-(apurinic or apyrimidinic site) lyase	DNA-(apurinic or apyrimidinic site) lyase (EC 3.1.-.-) (EC 4.2.99.18) (APEX nuclease) (APEN) (Apurinic-apyrimidinic endonuclease 1) (AP endonuclease 1) (APE-1) (REF-1) (Redox factor-1) [Cleaved into: DNA-(apurinic or apyrimidinic site) lyase, mitochondrial]	APEX1*APE*APE1*APEX*APX*HAP1*REF1	APEX1	Enzyme			N/A
P27707	87	DCK_HUMAN	Deoxycytidine kinase	Deoxycytidine kinase (dCK) (EC 2.7.1.74)	DCK	DCK	Enzyme			Transferase
P27815	509	PDE4A_HUMAN	Phosphodiesterase 4A	cAMP-specific 3',5'-cyclic phosphodiesterase 4A (EC 3.1.4.53) (DPDE2) (PDE46)	PDE4A*DPDE2	PDE4A	Enzyme	Other Categories		Phosphodiesterase
P27986	29	P85A_HUMAN	PI3-kinase p85-alpha subunit	Phosphatidylinositol 3-kinase regulatory subunit alpha (PI3-kinase regulatory subunit alpha) (PI3K regulatory subunit alpha) (PtdIns-3-kinase regulatory subunit alpha) (Phosphatidylinositol 3-kinase 85 kDa regulatory subunit alpha) (PI3-kinase subunit p85-alpha) (PtdIns-3-kinase regulatory subunit p85-alpha)	PIK3R1*GRB1	PIK3R1	Enzyme			N/A
P28062	41	PSB8_HUMAN	Proteasome subunit beta type-8	Proteasome subunit beta type-8 (EC 3.4.25.1) (Low molecular mass protein 7) (Macropain subunit C13) (Multicatalytic endopeptidase complex subunit C13) (Proteasome component C13) (Proteasome subunit beta-5i) (Really interesting new gene 10 protein)	PSMB8*LMP7*PSMB5i*RING10*Y2	PSMB8	Enzyme	Protease		Protease
P28065	15	PSB9_HUMAN	Proteasome subunit beta type-9	Proteasome subunit beta type-9 (EC 3.4.25.1) (Low molecular mass protein 2) (Macropain chain 7) (Multicatalytic endopeptidase complex chain 7) (Proteasome chain 7) (Proteasome subunit beta-1i) (Really interesting new gene 12 protein)	PSMB9*LMP2*PSMB6i*RING12	PSMB9	Enzyme			Protease
P28074	192	PSB5_HUMAN	Proteasome Macropain subunit MB1	Proteasome subunit beta type-5 (EC 3.4.25.1) (Macropain epsilon chain) (Multicatalytic endopeptidase complex epsilon chain) (Proteasome chain 6) (Proteasome epsilon chain) (Proteasome subunit MB1) (Proteasome subunit X)	PSMB5*LMPX*MB1*X	PSMB5	Enzyme	Protease		Protease
P28161	35	GSTM2_HUMAN	Glutathione S-transferase Mu 2	Glutathione S-transferase Mu 2 (EC 2.5.1.18) (GST class-mu 2) (GSTM2-2)	GSTM2*GST4	GSTM2	Enzyme			Transferase
P28221	1001	5HT1D_HUMAN	Serotonin 1d (5-HT1d) receptor	5-hydroxytryptamine receptor 1D (5-HT-1D) (5-HT1D) (Serotonin 1D alpha receptor) (5-HT-1D-alpha) (Serotonin receptor 1D)	HTR1D*HTR1DA*HTRL	HTR1D	Membrane receptor	Family A G protein-coupled receptor		Family A GPCR
P28222	859	5HT1B_HUMAN	Serotonin 1b (5-HT1b) receptor	5-hydroxytryptamine receptor 1B (5-HT-1B) (5-HT1B) (S12) (Serotonin 1D beta receptor) (5-HT-1D-beta) (Serotonin receptor 1B)	HTR1B*HTR1DB	HTR1B	Membrane receptor	Family A G protein-coupled receptor		Family A GPCR
P28223	2879	5HT2A_HUMAN	Serotonin 2a (5-HT2a) receptor	5-hydroxytryptamine receptor 2A (5-HT-2) (5-HT-2A) (Serotonin receptor 2A)	HTR2A*HTR2	HTR2A	Membrane receptor	Family A G protein-coupled receptor		Family A GPCR
P28335	2013	5HT2C_HUMAN	Serotonin 2c (5-HT2c) receptor	5-hydroxytryptamine receptor 2C (5-HT-2C) (5-HT2C) (5-HTR2C) (5-hydroxytryptamine receptor 1C) (5-HT-1C) (5-HT1C) (Serotonin receptor 2C)	HTR2C*HTR1C	HTR2C	Membrane receptor	Family A G protein-coupled receptor		Family A GPCR
P28336	93	NMBR_HUMAN	Neuromedin B receptor	Neuromedin-B receptor (NMB-R) (Epididymis tissue protein Li 185a) (Neuromedin-B-preferring bombesin receptor)	NMBR	NMBR	Membrane receptor	Family A G protein-coupled receptor		Family A GPCR
P28472	16	GBRB3_HUMAN	GABA receptor beta-3 subunit	Gamma-aminobutyric acid receptor subunit beta-3 (GABA(A) receptor subunit beta-3)	GABRB3	GABRB3	Ion channel	Ligand-gated ion channel		Ligand-gated ion channel
P28476	1	GBRR2_HUMAN	GABA receptor rho-2 subunit	Gamma-aminobutyric acid receptor subunit rho-2 (GABA(A) receptor subunit rho-2) (GABA(C) receptor)	GABRR2	GABRR2	Ion channel	Ligand-gated ion channel		Ligand-gated ion channel
P28482	1339	MK01_HUMAN	MAP kinase ERK2	Mitogen-activated protein kinase 1 (MAP kinase 1) (MAPK 1) (EC 2.7.11.24) (ERT1) (Extracellular signal-regulated kinase 2) (ERK-2) (MAP kinase isoform p42) (p42-MAPK) (Mitogen-activated protein kinase 2) (MAP kinase 2) (MAPK 2)	MAPK1*ERK2*PRKM1*PRKM2	MAPK1	Enzyme	Kinase	1PME|1TVO|1WZY|2OJG|2OJI|2OJJ|2Y9Q|3D42|3D44|3I5Z|3I60|3SA0|3TEI|3W55|4FMQ|4FUX|4FUY|4FV0|4FV1|4FV2|4FV3|4FV4|4FV5|4FV6|4FV7|4FV8|4FV9|4G6N|4G6O|4H3P|4H3Q|4IZ5|4IZ7|4IZA|4N0S|4NIF|4O6E|4QP1|4QP2|4QP3|4QP4|4QP6|4QP7|4QP8|4QP9|4QPA|4QTA|4QTE|4XJ0|4ZXT|4ZZM|4ZZN|4ZZO|5AX3|5BUE|5BUI|5BUJ|5BVD|5BVE|5BVF|5K4I|5LCJ|5LCK|5NGU|5NHF|5NHH|5NHJ|5NHL|5NHO|5NHP|5NHV|5V60|5V61|5V62|5WP1|6D5Y|6DMG|6G54|6G8X|6G91…	Kinase
P28562	4	DUS1_HUMAN	Dual specificity protein phosphatase 1	Dual specificity protein phosphatase 1 (EC 3.1.3.16) (EC 3.1.3.48) (Dual specificity protein phosphatase hVH1) (Mitogen-activated protein kinase phosphatase 1) (MAP kinase phosphatase 1) (MKP-1) (Protein-tyrosine phosphatase CL100)	DUSP1*CL100*MKP1*PTPN10*VH1	DUSP1	Enzyme			Phosphatatse
P28566	46	5HT1E_HUMAN	Serotonin 1e (5-HT1e) receptor	5-hydroxytryptamine receptor 1E (5-HT-1E) (5-HT1E) (S31) (Serotonin receptor 1E)	HTR1E	HTR1E	Membrane receptor	Family A G protein-coupled receptor		Family A GPCR
P28702	106	RXRB_HUMAN	Retinoid X receptor beta	Retinoic acid receptor RXR-beta (Nuclear receptor subfamily 2 group B member 2) (Retinoid X receptor beta)	RXRB*NR2B2	RXRB	Transcription factor	Other Categories		Transcription factor
P28845	1866	DHI1_HUMAN	11-beta-hydroxysteroid dehydrogenase 1	Corticosteroid 11-beta-dehydrogenase isozyme 1 (EC 1.1.1.146) (11-beta-hydroxysteroid dehydrogenase 1) (11-DH) (11-beta-HSD1) (Short chain dehydrogenase/reductase family 26C member 1)	HSD11B1*HSD11*HSD11L*SDR26C1	HSD11B1	Enzyme			Oxidoreductase
P29074	2	PTN4_HUMAN	Protein-tyrosine phosphatase MEG1	Tyrosine-protein phosphatase non-receptor type 4 (EC 3.1.3.48) (Protein-tyrosine phosphatase MEG1) (MEG) (PTPase-MEG1)	PTPN4	PTPN4	Enzyme	Other Categories		Phosphatatse
P29144	1	TPP2_HUMAN	Tripeptidyl-peptidase 2	Tripeptidyl-peptidase 2 (TPP-2) (EC 3.4.14.10) (Tripeptidyl aminopeptidase) (Tripeptidyl-peptidase II) (TPP-II)	TPP2	TPP2	Enzyme	Protease		Protease
P29274	2806	AA2AR_HUMAN	Adenosine A2a receptor	Adenosine receptor A2a	ADORA2A*ADORA2	ADORA2A	Membrane receptor	Family A G protein-coupled receptor		Family A GPCR
P29275	1402	AA2BR_HUMAN	Adenosine A2b receptor	Adenosine receptor A2b	ADORA2B	ADORA2B	Membrane receptor	Family A G protein-coupled receptor		Family A GPCR
P29317	128	EPHA2_HUMAN	Ephrin type-A receptor 2	Ephrin type-A receptor 2 (EC 2.7.10.1) (Epithelial cell kinase) (Tyrosine-protein kinase receptor ECK)	EPHA2*ECK	EPHA2	Enzyme	Kinase	1MQB|2E8N|2K9Y|2KSO|2X10|2X11|3C8X|3CZU|3FL7|3HEI|3HPN|3KKA|3MBW|3MX0|3SKJ|4P2K|4PDO|4TRL|5EK7|5I9U|5I9V|5I9W|5I9X|5I9Y|5I9Z|5IA0|5IA1|5IA2|5IA3|5IA4|5IA5|5NJZ|5NK0|5NK1|5NK2|5NK3|5NK4|5NK5|5NK6|5NK7|5NK8|5NK9|5NKA|5NKB|5NKC|5NKD|5NKE|5NKF|5NKG|5NKH|5NKI|5NZ9|6B9L|6F7M|6F7N|6FNF|6FNG|6FNH|6HES|6HET|6HEU|6HEV|6HEW|6HEX|6HEY|6NJZ|6NK0|6NK1|6NK2|6NKP	Kinase
P29320	23	EPHA3_HUMAN	Ephrin type-A receptor 3	Ephrin type-A receptor 3 (EC 2.7.10.1) (EPH-like kinase 4) (EK4) (hEK4) (HEK) (Human embryo kinase) (Tyrosine-protein kinase TYRO4) (Tyrosine-protein kinase receptor ETK1) (Eph-like tyrosine kinase 1)	EPHA3*ETK*ETK1*HEK*TYRO4	EPHA3	Enzyme	Kinase	2GSF|2QO2|2QO7|2QO9|2QOB|2QOC|2QOD|2QOF|2QOI|2QOK|2QOL|2QON|2QOO|2QOQ|3DZQ|3FXX|3FY2|4G2F|4GK2|4GK3|4GK4|4L0P|4P4C|4P5Q|4P5Z|4TWN|4TWO	Kinase
P29322	16	EPHA8_HUMAN	Ephrin type-A receptor 8	Ephrin type-A receptor 8 (EC 2.7.10.1) (EPH- and ELK-related kinase) (EPH-like kinase 3) (EK3) (hEK3) (Tyrosine-protein kinase receptor EEK)	EPHA8*EEK*HEK3*KIAA1459	EPHA8	Enzyme	Kinase	1UCV|1X5L|3KUL	Kinase
P29323	19	EPHB2_HUMAN	Ephrin type-B receptor 2	Ephrin type-B receptor 2 (EC 2.7.10.1) (Developmentally-regulated Eph-related tyrosine kinase) (ELK-related tyrosine kinase) (EPH tyrosine kinase 3) (EPH-like kinase 5) (EK5) (hEK5) (Renal carcinoma antigen NY-REN-47) (Tyrosine-protein kinase TYRO5) (Tyrosine-protein kinase receptor EPH-3) [Cleaved into: EphB2/CTF1; EphB2/CTF2]	EPHB2*DRT*EPHT3*EPTH3*ERK*HEK5*TYRO5	EPHB2	Enzyme	Kinase	1B4F|1F0M|2QBX|3ZFM	Kinase
P29350	23	PTN6_HUMAN	Protein-tyrosine phosphatase 1C	Tyrosine-protein phosphatase non-receptor type 6 (EC 3.1.3.48) (Hematopoietic cell protein-tyrosine phosphatase) (Protein-tyrosine phosphatase 1C) (PTP-1C) (Protein-tyrosine phosphatase SHP-1) (SH-PTP1)	PTPN6*HCP*PTP1C	PTPN6	Enzyme	Other Categories		Phosphatatse
P29371	553	NK3R_HUMAN	Neurokinin 3 receptor	Neuromedin-K receptor (NKR) (NK-3 receptor) (NK-3R) (Neurokinin B receptor) (Tachykinin receptor 3)	TACR3*NK3R*TAC3R	TACR3	Membrane receptor	Family A G protein-coupled receptor		Family A GPCR
P29376	110	LTK_HUMAN	Leukocyte tyrosine kinase receptor	Leukocyte tyrosine kinase receptor (EC 2.7.10.1) (Protein tyrosine kinase 1)	LTK*TYK1	LTK	Enzyme	Kinase		Kinase
P29466	412	CASP1_HUMAN	Caspase-1	Caspase-1 (CASP-1) (EC 3.4.22.36) (Interleukin-1 beta convertase) (IL-1BC) (Interleukin-1 beta-converting enzyme) (ICE) (IL-1 beta-converting enzyme) (p45) [Cleaved into: Caspase-1 subunit p20; Caspase-1 subunit p10]	CASP1*IL1BC*IL1BCE	CASP1	Enzyme	Protease		Protease
P29474	85	NOS3_HUMAN	Nitric-oxide synthase, endothelial	Nitric oxide synthase, endothelial (EC 1.14.13.39) (Constitutive NOS) (cNOS) (EC-NOS) (Endothelial NOS) (eNOS) (NOS type III) (NOSIII)	NOS3	NOS3	Enzyme			N/A
P29475	419	NOS1_HUMAN	Nitric-oxide synthase, brain	Nitric oxide synthase, brain (EC 1.14.13.39) (Constitutive NOS) (NC-NOS) (NOS type I) (Neuronal NOS) (N-NOS) (nNOS) (Peptidyl-cysteine S-nitrosylase NOS1) (bNOS)	NOS1	NOS1	Enzyme			Oxidoreductase
P29597	353	TYK2_HUMAN	Tyrosine-protein kinase TYK2	Non-receptor tyrosine-protein kinase TYK2 (EC 2.7.10.2)	TYK2	TYK2	Enzyme	Kinase	3LXN|3LXP|3NYX|3NZ0|3ZON|4GFO|4GIH|4GII|4GJ2|4GJ3|4GVJ|4OLI|4PO6|4PY1|4WOV|5C01|5C03|5F1Z|5F20|5TKD|5WAL|6AAM|6DBK|6DBM|6NZE|6NZF|6NZH|6NZP|6NZQ|6NZR	Kinase
P30291	253	WEE1_HUMAN	Serine/threonine-protein kinase WEE1	Wee1-like protein kinase (WEE1hu) (EC 2.7.10.2) (Wee1A kinase)	WEE1	WEE1	Enzyme	Kinase	1X8B|2IN6|2IO6|2Z2W|3BI6|3BIZ|3CQE|3CR0|5V5Y|5VC3|5VC4|5VC5|5VC6|5VD2|5VD4|5VD5|5VD7|5VD8|5VD9|5VDA	Kinase
P30304	20	MPIP1_HUMAN	Dual specificity phosphatase Cdc25A	M-phase inducer phosphatase 1 (EC 3.1.3.48) (Dual specificity phosphatase Cdc25A)	CDC25A	CDC25A	Enzyme	Other Categories		Phosphatatse
P30305	87	MPIP2_HUMAN	Dual specificity phosphatase Cdc25B	M-phase inducer phosphatase 2 (EC 3.1.3.48) (Dual specificity phosphatase Cdc25B)	CDC25B*CDC25HU2	CDC25B	Enzyme	Other Categories		Phosphatatse
P30307	15	MPIP3_HUMAN	Dual specificity phosphatase Cdc25C	M-phase inducer phosphatase 3 (EC 3.1.3.48) (Dual specificity phosphatase Cdc25C)	CDC25C	CDC25C	Enzyme	Other Categories		Phosphatatse
P30411	401	BKRB2_HUMAN	Bradykinin B2 receptor	B2 bradykinin receptor (B2R) (BK-2 receptor)	BDKRB2*BKR2	BDKRB2	Membrane receptor	Family A G protein-coupled receptor		Family A GPCR
P30419	187	NMT1_HUMAN	Peptide N-myristoyltransferase 1	Glycylpeptide N-tetradecanoyltransferase 1 (EC 2.3.1.97) (Myristoyl-CoA:protein N-myristoyltransferase 1) (NMT 1) (Type I N-myristoyltransferase) (Peptide N-myristoyltransferase 1)	NMT1*NMT	NMT1	Enzyme			Transferase
P30518	513	V2R_HUMAN	Vasopressin V2 receptor	Vasopressin V2 receptor (V2R) (AVPR V2) (Antidiuretic hormone receptor) (Renal-type arginine vasopressin receptor)	AVPR2*ADHR*DIR*DIR3*V2R	AVPR2	Membrane receptor	Family A G protein-coupled receptor		Family A GPCR
P30530	275	UFO_HUMAN	Tyrosine-protein kinase receptor UFO	Tyrosine-protein kinase receptor UFO (EC 2.7.10.1) (AXL oncogene)	AXL*UFO	AXL	Enzyme	Kinase	2C5D|4RA0|5U6B|5VXZ	Kinase
P30531	53	SC6A1_HUMAN	GABA transporter 1	Sodium- and chloride-dependent GABA transporter 1 (GAT-1) (Solute carrier family 6 member 1)	SLC6A1*GABATR*GABT1*GAT1	SLC6A1	Transporter	Electrochemical transporter		Electrochemical transporter
P30536	30	TSPO_HUMAN	Translocator protein	Translocator protein (Mitochondrial benzodiazepine receptor) (PKBS) (Peripheral-type benzodiazepine receptor) (PBR)	TSPO*BZRP*MBR	TSPO	Membrane receptor			other Membrane receptor
P30542	2389	AA1R_HUMAN	Adenosine A1 receptor	Adenosine receptor A1	ADORA1	ADORA1	Membrane receptor	Family A G protein-coupled receptor		Family A GPCR
P30550	37	GRPR_HUMAN	Gastrin releasing peptide receptor	Gastrin-releasing peptide receptor (GRP-R) (GRP-preferring bombesin receptor)	GRPR	GRPR	Membrane receptor	Family A G protein-coupled receptor		Family A GPCR
P30556	561	AGTR1_HUMAN	Type-1 angiotensin II receptor	Type-1 angiotensin II receptor (AT1AR) (AT1BR) (Angiotensin II type-1 receptor) (AT1)	AGTR1*AGTR1A*AGTR1B*AT2R1*AT2R1B	AGTR1	Membrane receptor	Family A G protein-coupled receptor		Family A GPCR
P30559	617	OXYR_HUMAN	Oxytocin receptor	Oxytocin receptor (OT-R)	OXTR	OXTR	Membrane receptor	Family A G protein-coupled receptor		Family A GPCR
P30838	13	AL3A1_HUMAN	Aldehyde dehydrogenase dimeric NADP-preferring	Aldehyde dehydrogenase, dimeric NADP-preferring (EC 1.2.1.5) (ALDHIII) (Aldehyde dehydrogenase 3) (Aldehyde dehydrogenase family 3 member A1)	ALDH3A1*ALDH3	ALDH3A1	Enzyme			Oxidoreductase
P30872	354	SSR1_HUMAN	Somatostatin receptor 1	Somatostatin receptor type 1 (SS-1-R) (SS1-R) (SS1R) (SRIF-2)	SSTR1	SSTR1	Membrane receptor	Family A G protein-coupled receptor		Family A GPCR
P30874	611	SSR2_HUMAN	Somatostatin receptor 2	Somatostatin receptor type 2 (SS-2-R) (SS2-R) (SS2R) (SRIF-1)	SSTR2	SSTR2	Membrane receptor	Family A G protein-coupled receptor		Family A GPCR
P30926	1	ACHB4_HUMAN		Neuronal acetylcholine receptor subunit beta-4		ACHB4	Ion channel			Ligand-gated ion channel
P30939	113	5HT1F_HUMAN	Serotonin 1f (5-HT1f) receptor	5-hydroxytryptamine receptor 1F (5-HT-1F) (5-HT1F) (Serotonin receptor 1F)	HTR1F*HTR1EL	HTR1F	Membrane receptor	Family A G protein-coupled receptor		Family A GPCR
P30968	1168	GNRHR_HUMAN	Gonadotropin-releasing hormone receptor	Gonadotropin-releasing hormone receptor (GnRH receptor) (GnRH-R)	GNRHR*GRHR	GNRHR	Membrane receptor	Family A G protein-coupled receptor		Family A GPCR
P30989	125	NTR1_HUMAN	Neurotensin receptor 1	Neurotensin receptor type 1 (NT-R-1) (NTR1) (High-affinity levocabastine-insensitive neurotensin receptor) (NTRH)	NTSR1*NTRR	NTSR1	Membrane receptor	Family A G protein-coupled receptor		Family A GPCR
P31213	449	S5A2_HUMAN	Steroid 5-alpha-reductase 2	3-oxo-5-alpha-steroid 4-dehydrogenase 2 (EC 1.3.1.22) (5 alpha-SR2) (SR type 2) (Steroid 5-alpha-reductase 2) (S5AR 2) (Type II 5-alpha reductase)	SRD5A2	SRD5A2	Enzyme	Oxidoreductase		Oxidoreductase
P31350	2	RIR2_HUMAN	Ribonucleoside-diphosphate reductase M2 chain	Ribonucleoside-diphosphate reductase subunit M2 (EC 1.17.4.1) (Ribonucleotide reductase small chain) (Ribonucleotide reductase small subunit)	RRM2*RR2	RRM2	Enzyme			Oxidoreductase
P31391	412	SSR4_HUMAN	Somatostatin receptor 4	Somatostatin receptor type 4 (SS-4-R) (SS4-R) (SS4R)	SSTR4	SSTR4	Membrane receptor	Family A G protein-coupled receptor		Family A GPCR
P31639	920	SC5A2_HUMAN	Sodium/glucose cotransporter 2	Sodium/glucose cotransporter 2 (Na(+)/glucose cotransporter 2) (Low affinity sodium-glucose cotransporter) (Solute carrier family 5 member 2)	SLC5A2*SGLT2	SLC5A2	Transporter	Electrochemical transporter		Electrochemical transporter
P31644	468	GBRA5_HUMAN	GABA receptor alpha-5 subunit	Gamma-aminobutyric acid receptor subunit alpha-5 (GABA(A) receptor subunit alpha-5)	GABRA5	GABRA5	Ion channel	Ligand-gated ion channel		Ligand-gated ion channel
P31645	3309	SC6A4_HUMAN	Serotonin transporter	Sodium-dependent serotonin transporter (SERT) (5HT transporter) (5HTT) (Solute carrier family 6 member 4)	SLC6A4*HTT*SERT	SLC6A4	Transporter	Electrochemical transporter		Electrochemical transporter
P31749	2148	AKT1_HUMAN	Serine/threonine-protein kinase AKT	RAC-alpha serine/threonine-protein kinase (EC 2.7.11.1) (Protein kinase B) (PKB) (Protein kinase B alpha) (PKB alpha) (Proto-oncogene c-Akt) (RAC-PK-alpha)	AKT1*PKB*RAC	AKT1	Enzyme	Kinase	1H10|1UNP|1UNQ|1UNR|2UVM|2UZR|2UZS|3CQU|3CQW|3MV5|3MVH|3O96|3OCB|3OW4|3QKK|3QKL|3QKM|4EJN|4EKK|4EKL|4GV1|5KCV|6BUU|6CCY|6HHF|6HHG|6HHH|6HHI|6HHJ|6NPZ	Kinase
P31751	767	AKT2_HUMAN	Serine/threonine-protein kinase AKT2	RAC-beta serine/threonine-protein kinase (EC 2.7.11.1) (Protein kinase Akt-2) (Protein kinase B beta) (PKB beta) (RAC-PK-beta)	AKT2	AKT2	Enzyme	Kinase	1GZK|1GZN|1GZO|1MRV|1MRY|1O6K|1O6L|1P6S|2JDO|2JDR|2UW9|2X39|2XH5|3D0E|3E87|3E88|3E8D	Kinase
P31939	10	PUR9_HUMAN	AICAR transformylase	Bifunctional purine biosynthesis protein PURH [Cleaved into: Bifunctional purine biosynthesis protein PURH, N-terminally processed] [Includes: Phosphoribosylaminoimidazolecarboxamide formyltransferase (EC 2.1.2.3) (5-aminoimidazole-4-carboxamide ribonucleotide formyltransferase) (AICAR transformylase); IMP cyclohydrolase (EC 3.5.4.10) (ATIC) (IMP synthase) (Inosinicase)]	ATIC*PURH*OK/SW-cl.86	ATIC	Enzyme			N/A
P32238	263	CCKAR_HUMAN	Cholecystokinin A receptor	Cholecystokinin receptor type A (CCK-A receptor) (CCK-AR) (Cholecystokinin-1 receptor) (CCK1-R)	CCKAR*CCKRA	CCKAR	Membrane receptor	Family A G protein-coupled receptor		Family A GPCR
P32239	840	GASR_HUMAN	Cholecystokinin B receptor	Gastrin/cholecystokinin type B receptor (CCK-B receptor) (CCK-BR) (Cholecystokinin-2 receptor) (CCK2-R)	CCKBR*CCKRB	CCKBR	Membrane receptor	Family A G protein-coupled receptor		Family A GPCR
P32245	2082	MC4R_HUMAN	Melanocortin receptor 4	Melanocortin receptor 4 (MC4-R)	MC4R	MC4R	Membrane receptor	Family A G protein-coupled receptor		Family A GPCR
P32246	512	CCR1_HUMAN	C-C chemokine receptor type 1	C-C chemokine receptor type 1 (C-C CKR-1) (CC-CKR-1) (CCR-1) (CCR1) (HM145) (LD78 receptor) (Macrophage inflammatory protein 1-alpha receptor) (MIP-1alpha-R) (RANTES-R) (CD antigen CD191)	CCR1*CMKBR1*CMKR1*SCYAR1	CCR1	Membrane receptor	Family A G protein-coupled receptor		Family A GPCR
P32247	222	BRS3_HUMAN	Bombesin receptor subtype-3	Bombesin receptor subtype-3 (BRS-3)	BRS3	BRS3	Membrane receptor	Family A G protein-coupled receptor		Family A GPCR
P32249	21	GP183_HUMAN	G-protein coupled receptor 183	G-protein coupled receptor 183 (Epstein-Barr virus-induced G-protein coupled receptor 2) (EBI2) (EBV-induced G-protein coupled receptor 2) (hEBI2)	GPR183*EBI2	GPR183	Membrane receptor	Family A G protein-coupled receptor		Family A GPCR
P32297	33	ACHA3_HUMAN	Neuronal acetylcholine receptor subunit alpha-3	Neuronal acetylcholine receptor subunit alpha-3	CHRNA3*NACHRA3	CHRNA3	Ion channel	Ligand-gated ion channel		Ligand-gated ion channel
P32298	14	GRK4_HUMAN	G protein-coupled receptor kinase 4	G protein-coupled receptor kinase 4 (EC 2.7.11.16) (G protein-coupled receptor kinase GRK4) (ITI1)	GRK4*GPRK2L*GPRK4	GRK4	Enzyme	Kinase	4YHJ	Kinase
P32302	1	CXCR5_HUMAN	C-X-C chemokine receptor type 5	C-X-C chemokine receptor type 5 (CXC-R5) (CXCR-5) (Burkitt lymphoma receptor 1) (Monocyte-derived receptor 15) (MDR-15) (CD antigen CD185)	CXCR5*BLR1*MDR15	CXCR5	Membrane receptor	Family A G protein-coupled receptor		Family A GPCR
P32320	17	CDD_HUMAN	Cytidine deaminase	Cytidine deaminase (EC 3.5.4.5) (Cytidine aminohydrolase)	CDA*CDD	CDA	Enzyme			Hydrolyse
P32418	278	NAC1_HUMAN	Sodium/calcium exchanger 1	Sodium/calcium exchanger 1 (Na(+)/Ca(2+)-exchange protein 1) (Solute carrier family 8 member 1)	SLC8A1*CNC*NCX1	SLC8A1	Transporter	Electrochemical transporter		Electrochemical transporter
P32745	630	SSR3_HUMAN	Somatostatin receptor 3	Somatostatin receptor type 3 (SS-3-R) (SS3-R) (SS3R) (SSR-28)	SSTR3	SSTR3	Membrane receptor	Family A G protein-coupled receptor		Family A GPCR
P32754	76	HPPD_HUMAN	4-hydroxyphenylpyruvate dioxygenase	4-hydroxyphenylpyruvate dioxygenase (EC 1.13.11.27) (4-hydroxyphenylpyruvic acid oxidase) (4HPPD) (HPD) (HPPDase)	HPD*PPD	HPD	Enzyme	Oxidoreductase		Oxidoreductase
P33032	298	MC5R_HUMAN	Melanocortin receptor 5	Melanocortin receptor 5 (MC5-R) (MC-2)	MC5R	MC5R	Membrane receptor	Family A G protein-coupled receptor		Family A GPCR
P33261	156	CP2CJ_HUMAN	Cytochrome P450 2C19	Cytochrome P450 2C19 (EC 1.14.14.-) ((R)-limonene 6-monooxygenase) (EC 1.14.14.53) ((S)-limonene 6-monooxygenase) (EC 1.14.14.51) ((S)-limonene 7-monooxygenase) (EC 1.14.14.52) (CYPIIC17) (CYPIIC19) (Cytochrome P450-11A) (Cytochrome P450-254C) (Fenbendazole monooxygenase (4'-hydroxylating)) (EC 1.14.14.75) (Mephenytoin 4-hydroxylase)	CYP2C19	CYP2C19	Enzyme	Other Categories		Other
P33316	125	DUT_HUMAN	dUTP pyrophosphatase	Deoxyuridine 5'-triphosphate nucleotidohydrolase, mitochondrial (dUTPase) (EC 3.6.1.23) (dUTP pyrophosphatase)	DUT	DUT	Enzyme			Hydrolyse
P33527	134	MRP1_HUMAN	Multidrug resistance-associated protein 1	Multidrug resistance-associated protein 1 (ATP-binding cassette sub-family C member 1) (Leukotriene C(4) transporter) (LTC4 transporter)	ABCC1*MRP*MRP1	ABCC1	Transporter	Other Categories		Transporter
P33765	2364	AA3R_HUMAN	Adenosine receptor A3	Adenosine receptor A3		ADORA3	Membrane receptor	Family A G protein-coupled receptor		Family A GPCR
P33981	284	TTK_HUMAN	Dual specificity protein kinase TTK	Dual specificity protein kinase TTK (EC 2.7.12.1) (Phosphotyrosine picked threonine-protein kinase) (PYT)	TTK*MPS1*MPS1L1	TTK	Enzyme	Kinase	2X9E|2ZMC|2ZMD|3CEK|3DBQ|3GFW|3H9F|3HMN|3HMO|3HMP|3VQU|3W1F|3WYX|3WYY|3WZJ|3WZK|4B94|4BHZ|4BI0|4BI1|4BI2|4C4E|4C4F|4C4G|4C4H|4C4I|4C4J|4CV8|4CV9|4CVA|4D2S|4H7X|4H7Y|4JS8|4JT3|4O6L|4ZEG|5AP0|5AP1|5AP2|5AP3|5AP4|5AP5|5AP6|5AP7|5EH0|5EHL|5EHO|5EHY|5EI2|5EI6|5EI8|5LJJ|5MRB|5N7V|5N84|5N87|5N93|5N9S|5NA0|5NAD|5NTT|5O91|6B4W|6GVJ|6H3K|6N6O	Kinase
P34903	51	GBRA3_HUMAN	GABA receptor alpha-3 subunit	Gamma-aminobutyric acid receptor subunit alpha-3 (GABA(A) receptor subunit alpha-3)	GABRA3	GABRA3	Ion channel	Ligand-gated ion channel		Ligand-gated ion channel
P34913	1295	HYES_HUMAN	Epoxide hydratase	Bifunctional epoxide hydrolase 2 [Includes: Cytosolic epoxide hydrolase 2 (CEH) (EC 3.3.2.10) (Epoxide hydratase) (Soluble epoxide hydrolase) (SEH); Lipid-phosphate phosphatase (EC 3.1.3.76)]	EPHX2	EPHX2	Enzyme	Protease		Protease
P34947	48	GRK5_HUMAN	G protein-coupled receptor kinase 5	G protein-coupled receptor kinase 5 (EC 2.7.11.16) (G protein-coupled receptor kinase GRK5)	GRK5*GPRK5	GRK5	Enzyme	Kinase	4TNB|4TND	Kinase
P34949	8	MPI_HUMAN	Mannose-6-phosphate isomerase	Mannose-6-phosphate isomerase (EC 5.3.1.8) (Phosphohexomutase) (Phosphomannose isomerase) (PMI)	MPI*PMI1	MPI	Enzyme	Other Categories		Other
P34969	1134	5HT7R_HUMAN	Serotonin 7 (5-HT7) receptor	5-hydroxytryptamine receptor 7 (5-HT-7) (5-HT7) (5-HT-X) (Serotonin receptor 7)	HTR7	HTR7	Membrane receptor	Family A G protein-coupled receptor		Family A GPCR
P34972	3606	CNR2_HUMAN	Cannabinoid CB2 receptor	Cannabinoid receptor 2 (CB-2) (CB2) (hCB2) (CX5)	CNR2*CB2A*CB2B	CNR2	Membrane receptor	Family A G protein-coupled receptor		Family A GPCR
P34981	5	TRFR_HUMAN	Thyrotropin-releasing hormone receptor	Thyrotropin-releasing hormone receptor (TRH-R) (Thyroliberin receptor)	TRHR	TRHR	Membrane receptor	Family A G protein-coupled receptor		Family A GPCR
P34995	516	PE2R1_HUMAN	Prostanoid EP1 receptor	Prostaglandin E2 receptor EP1 subtype (PGE receptor EP1 subtype) (PGE2 receptor EP1 subtype) (Prostanoid EP1 receptor)	PTGER1	PTGER1	Membrane receptor	Family A G protein-coupled receptor		Family A GPCR
P34998	1518	CRFR1_HUMAN	Corticotropin releasing factor receptor 1	Corticotropin-releasing factor receptor 1 (CRF-R-1) (CRF-R1) (CRFR-1) (Corticotropin-releasing hormone receptor 1) (CRH-R-1) (CRH-R1)	CRHR1*CRFR*CRFR1*CRHR	CRHR1	Membrane receptor	Other Categories		Family B GPCR
P35218	154	CAH5A_HUMAN	Carbonic anhydrase VA	Carbonic anhydrase 5A, mitochondrial (EC 4.2.1.1) (Carbonate dehydratase VA) (Carbonic anhydrase VA) (CA-VA)	CA5A*CA5	CA5A	Enzyme	Other Categories		Lyase
P35222	5	CTNB1_HUMAN	Catenin beta-1	Catenin beta-1 (Beta-catenin)	CTNNB1*CTNNB*OK/SW-cl.35*PRO2286	CTNNB1	Unclassified protein			Unclassified protein
P35228	389	NOS2_HUMAN	Nitric oxide synthase, inducible	Nitric oxide synthase, inducible (EC 1.14.13.39) (Hepatocyte NOS) (HEP-NOS) (Inducible NO synthase) (Inducible NOS) (iNOS) (NOS type II) (Peptidyl-cysteine S-nitrosylase NOS2)	NOS2*NOS2A	NOS2	Enzyme			N/A
P35236	62	PTN7_HUMAN	Protein-tyrosine phosphatase LC-PTP	Tyrosine-protein phosphatase non-receptor type 7 (EC 3.1.3.48) (Hematopoietic protein-tyrosine phosphatase) (HEPTP) (Protein-tyrosine phosphatase LC-PTP)	PTPN7	PTPN7	Enzyme	Other Categories		Phosphatatse
P35346	734	SSR5_HUMAN	Somatostatin receptor 5	Somatostatin receptor type 5 (SS-5-R) (SS5-R) (SS5R)	SSTR5	SSTR5	Membrane receptor	Family A G protein-coupled receptor		Family A GPCR
P35348	1181	ADA1A_HUMAN	Alpha-1a adrenergic receptor	Alpha-1A adrenergic receptor (Alpha-1A adrenoreceptor) (Alpha-1A adrenoceptor) (Alpha-1C adrenergic receptor) (Alpha-adrenergic receptor 1c)	ADRA1A*ADRA1C	ADRA1A	Membrane receptor	Family A G protein-coupled receptor		Family A GPCR
P35354	1424	PGH2_HUMAN	Cyclooxygenase-2	Prostaglandin G/H synthase 2 (EC 1.14.99.1) (Cyclooxygenase-2) (COX-2) (PHS II) (Prostaglandin H2 synthase 2) (PGH synthase 2) (PGHS-2) (Prostaglandin-endoperoxide synthase 2)	PTGS2*COX2	PTGS2	Enzyme	Oxidoreductase		Oxidoreductase
P35367	846	HRH1_HUMAN	Histamine H1 receptor	Histamine H1 receptor (H1R) (HH1R)	HRH1	HRH1	Membrane receptor	Family A G protein-coupled receptor		Family A GPCR
P35368	928	ADA1B_HUMAN	Alpha-1b adrenergic receptor	Alpha-1B adrenergic receptor (Alpha-1B adrenoreceptor) (Alpha-1B adrenoceptor)	ADRA1B	ADRA1B	Membrane receptor	Family A G protein-coupled receptor		Family A GPCR
P35372	2750	OPRM_HUMAN	Mu opioid receptor	Mu-type opioid receptor (M-OR-1) (MOR-1) (Mu opiate receptor) (Mu opioid receptor) (MOP) (hMOP)	OPRM1*MOR1	OPRM1	Membrane receptor	Family A G protein-coupled receptor		Family A GPCR
P35398	6	RORA_HUMAN	Nuclear receptor ROR-alpha	Nuclear receptor ROR-alpha (Nuclear receptor RZR-alpha) (Nuclear receptor subfamily 1 group F member 1) (RAR-related orphan receptor A) (Retinoid-related orphan receptor-alpha)	RORA*NR1F1*RZRA	RORA	Transcription factor	Other Categories		Transcription factor
P35408	326	PE2R4_HUMAN	Prostanoid EP4 receptor	Prostaglandin E2 receptor EP4 subtype (PGE receptor EP4 subtype) (PGE2 receptor EP4 subtype) (Prostanoid EP4 receptor)	PTGER4*PTGER2	PTGER4	Membrane receptor	Family A G protein-coupled receptor		Family A GPCR
P35414	50	APJ_HUMAN	Apelin receptor	Apelin receptor (Angiotensin receptor-like 1) (G-protein coupled receptor APJ) (G-protein coupled receptor HG11)	APLNR*AGTRL1*APJ	APLNR	Membrane receptor	Family A G protein-coupled receptor		Family A GPCR
P35462	2893	DRD3_HUMAN	Dopamine D3 receptor	D(3) dopamine receptor (Dopamine D3 receptor)	DRD3	DRD3	Membrane receptor	Family A G protein-coupled receptor		Family A GPCR
P35498	1	SCN1A_HUMAN	Sodium channel protein type I alpha subunit	Sodium channel protein type 1 subunit alpha (Sodium channel protein brain I subunit alpha) (Sodium channel protein type I subunit alpha) (Voltage-gated sodium channel subunit alpha Nav1.1)	SCN1A*NAC1*SCN1	SCN1A	Ion channel	Voltage-gated ion channel		Voltage-gated ion channel
P35499	12	SCN4A_HUMAN	Sodium channel protein type IV alpha subunit	Sodium channel protein type 4 subunit alpha (SkM1) (Sodium channel protein skeletal muscle subunit alpha) (Sodium channel protein type IV subunit alpha) (Voltage-gated sodium channel subunit alpha Nav1.4)	SCN4A	SCN4A	Ion channel	Voltage-gated ion channel		Voltage-gated ion channel
P35557	526	HXK4_HUMAN	Hexokinase type IV	Glucokinase (EC 2.7.1.2) (Hexokinase type IV) (HK IV) (Hexokinase-4) (HK4) (Hexokinase-D)	GCK	GCK	Enzyme			N/A
P35558	11	PCKGC_HUMAN	Phosphoenolpyruvate carboxykinase cytosolic	Phosphoenolpyruvate carboxykinase, cytosolic [GTP] (PEPCK-C) (EC 4.1.1.32)	PCK1*PEPCK1	PCK1	Enzyme			Lyase
P35575	5	G6PC_HUMAN	Glucose-6-phosphatase	Glucose-6-phosphatase (G-6-Pase) (G6Pase) (EC 3.1.3.9) (Glucose-6-phosphatase alpha) (G6Pase-alpha)	G6PC*G6PT	G6PC	Enzyme			Phosphatatse
P35590	22	TIE1_HUMAN	Tyrosine-protein kinase receptor Tie-1	Tyrosine-protein kinase receptor Tie-1 (EC 2.7.10.1)	TIE1*TIE	TIE1	Enzyme	Kinase	5N06	Kinase
P35610	146	SOAT1_HUMAN	Acyl coenzyme A:cholesterol acyltransferase 1	Sterol O-acyltransferase 1 (EC 2.3.1.26) (Acyl-coenzyme A:cholesterol acyltransferase 1) (ACAT-1) (Cholesterol acyltransferase 1)	SOAT1*ACACT*ACACT1*ACAT*ACAT1*SOAT*STAT	SOAT1	Enzyme			Transferase
P35626	1	ARBK2_HUMAN	Beta-adrenergic receptor kinase 2	Beta-adrenergic receptor kinase 2 (Beta-ARK-2) (EC 2.7.11.15) (G-protein-coupled receptor kinase 3)	GRK3*ADRBK2*BARK2	GRK3	Enzyme	Kinase		Kinase
P35790	11	CHKA_HUMAN	Choline kinase alpha	Choline kinase alpha (CK) (EC 2.7.1.32) (CHETK-alpha) (Ethanolamine kinase) (EK) (EC 2.7.1.82)	CHKA*CHK*CKI	CHKA	Enzyme			Transferase
P35869	80	AHR_HUMAN	Aryl hydrocarbon receptor	Aryl hydrocarbon receptor (Ah receptor) (AhR) (Class E basic helix-loop-helix protein 76) (bHLHe76)	AHR*BHLHE76	AHR	Transcription factor			Transcription factor
P35916	369	VGFR3_HUMAN	Vascular endothelial growth factor receptor 3	Vascular endothelial growth factor receptor 3 (VEGFR-3) (EC 2.7.10.1) (Fms-like tyrosine kinase 4) (FLT-4) (Tyrosine-protein kinase receptor FLT4)	FLT4*VEGFR3	FLT4	Enzyme	Kinase	4BSJ|4BSK	Kinase
P35968	4379	VGFR2_HUMAN	Vascular endothelial growth factor receptor 2	Vascular endothelial growth factor receptor 2 (VEGFR-2) (EC 2.7.10.1) (Fetal liver kinase 1) (FLK-1) (Kinase insert domain receptor) (KDR) (Protein-tyrosine kinase receptor flk-1) (CD antigen CD309)	KDR*FLK1*VEGFR2	KDR	Enzyme	Kinase	1VR2|1Y6A|1Y6B|1YWN|2M59|2MET|2MEU|2OH4|2P2H|2P2I|2QU5|2QU6|2RL5|2X1W|2X1X|2XIR|3B8Q|3B8R|3BE2|3C7Q|3CJF|3CJG|3CP9|3CPB|3CPC|3DTW|3EFL|3EWH|3KVQ|3S35|3S36|3S37|3U6J|3V2A|3V6B|3VHE|3VHK|3VID|3VNT|3VO3|3WZD|3WZE|4AG8|4AGC|4AGD|4ASD|4ASE|5EW3|5OYJ|6GQO|6GQP|6GQQ	Kinase
P36507	72	MP2K2_HUMAN	Dual specificity mitogen-activated protein kinase kinase 2	Dual specificity mitogen-activated protein kinase kinase 2 (MAP kinase kinase 2) (MAPKK 2) (EC 2.7.12.2) (ERK activator kinase 2) (MAPK/ERK kinase 2) (MEK 2)	MAP2K2*MEK2*MKK2*PRKMK2	MAP2K2	Enzyme	Kinase	1S9I|4H3Q	Kinase
P36544	385	ACHA7_HUMAN	Neuronal acetylcholine receptor protein alpha-7 subunit	Neuronal acetylcholine receptor subunit alpha-7	CHRNA7*NACHRA7	CHRNA7	Ion channel	Ligand-gated ion channel		Ligand-gated ion channel
P36888	1282	FLT3_HUMAN	Tyrosine-protein kinase receptor FLT3	Receptor-type tyrosine-protein kinase FLT3 (EC 2.7.10.1) (FL cytokine receptor) (Fetal liver kinase-2) (FLK-2) (Fms-like tyrosine kinase 3) (FLT-3) (Stem cell tyrosine kinase 1) (STK-1) (CD antigen CD135)	FLT3*CD135*FLK2*STK1	FLT3	Enzyme	Kinase	1RJB|3QS7|3QS9|4RT7|4XUF|5X02|6IL3	Kinase
P36894	14	BMR1A_HUMAN	Bone morphogenetic protein receptor type-1A	Bone morphogenetic protein receptor type-1A (BMP type-1A receptor) (BMPR-1A) (EC 2.7.11.30) (Activin receptor-like kinase 3) (ALK-3) (Serine/threonine-protein kinase receptor R5) (SKR5) (CD antigen CD292)	BMPR1A*ACVRLK3*ALK3	BMPR1A	Enzyme	Kinase	1ES7|1REW|2GOO|2H62|2H64|2K3G|2QJ9|2QJA|2QJB|3NH7|3QB4	Kinase
P36896	17	ACV1B_HUMAN	Activin receptor type-1B	Activin receptor type-1B (EC 2.7.11.30) (Activin receptor type IB) (ACTR-IB) (Activin receptor-like kinase 4) (ALK-4) (Serine/threonine-protein kinase receptor R2) (SKR2)	ACVR1B*ACVRLK4*ALK4	ACVR1B	Enzyme	Kinase		Kinase
P36897	533	TGFR1_HUMAN	TGF-beta receptor type I	TGF-beta receptor type-1 (TGFR-1) (EC 2.7.11.30) (Activin A receptor type II-like protein kinase of 53kD) (Activin receptor-like kinase 5) (ALK-5) (ALK5) (Serine/threonine-protein kinase receptor R4) (SKR4) (TGF-beta type I receptor) (Transforming growth factor-beta receptor type I) (TGF-beta receptor type I) (TbetaR-I)	TGFBR1*ALK5*SKR4	TGFBR1	Enzyme	Kinase	1B6C|1IAS|1PY5|1RW8|1TBI|1VJY|2L5S|2PJY|2WOT|2WOU|2X7O|3FAA|3GXL|3HMM|3KCF|3KFD|3TZM|4X0M|4X2F|4X2G|4X2J|4X2K|4X2N|5E8S|5E8T|5E8U|5E8W|5E8X|5E8Z|5E90|5FRI|5QIK|5QIL|5QIM|5USQ|6B8Y|6MAC	Kinase
P37023	71	ACVL1_HUMAN	Serine/threonine-protein kinase receptor R3	Serine/threonine-protein kinase receptor R3 (SKR3) (EC 2.7.11.30) (Activin receptor-like kinase 1) (ALK-1) (TGF-B superfamily receptor type I) (TSR-I)	ACVRL1*ACVRLK1*ALK1	ACVRL1	Enzyme	Kinase	2LCR|3MY0|4FAO	Kinase
P37058	160	DHB3_HUMAN	Estradiol 17-beta-dehydrogenase 3	Testosterone 17-beta-dehydrogenase 3 (EC 1.1.1.64) (17-beta-hydroxysteroid dehydrogenase type 3) (17-beta-HSD 3) (Short chain dehydrogenase/reductase family 12C member 2) (Testicular 17-beta-hydroxysteroid dehydrogenase)	HSD17B3*EDH17B3*SDR12C2	HSD17B3	Enzyme			Oxidoreductase
P37059	241	DHB2_HUMAN	Estradiol 17-beta-dehydrogenase 2	Estradiol 17-beta-dehydrogenase 2 (EC 1.1.1.62) (17-beta-hydroxysteroid dehydrogenase type 2) (17-beta-HSD 2) (20 alpha-hydroxysteroid dehydrogenase) (20-alpha-HSD) (E2DH) (Microsomal 17-beta-hydroxysteroid dehydrogenase) (Short chain dehydrogenase/reductase family 9C member 2) (Testosterone 17-beta-dehydrogenase) (EC 1.1.1.239)	HSD17B2*EDH17B2*SDR9C2	HSD17B2	Enzyme			Oxidoreductase
P37088	42	SCNNA_HUMAN	Amiloride-sensitive sodium channel alpha-subunit	Amiloride-sensitive sodium channel subunit alpha (Alpha-NaCH) (Epithelial Na(+) channel subunit alpha) (Alpha-ENaC) (ENaCA) (Nonvoltage-gated sodium channel 1 subunit alpha) (SCNEA)	SCNN1A*SCNN1	SCNN1A	Ion channel	Ligand-gated ion channel		Ligand-gated ion channel
P37173	55	TGFR2_HUMAN	TGF-beta receptor type II	TGF-beta receptor type-2 (TGFR-2) (EC 2.7.11.30) (TGF-beta type II receptor) (Transforming growth factor-beta receptor type II) (TGF-beta receptor type II) (TbetaR-II)	TGFBR2	TGFBR2	Enzyme	Kinase	1KTZ|1M9Z|1PLO|2PJY|3KFD|4P7U|4XJJ|5E8V|5E8Y|5E91|5E92|5QIN|5TX4|5TY4	Kinase
P37231	1540	PPARG_HUMAN	Peroxisome proliferator-activated receptor gamma	Peroxisome proliferator-activated receptor gamma (PPAR-gamma) (Nuclear receptor subfamily 1 group C member 3)	PPARG*NR1C3	PPARG	Transcription factor	Other Categories		Transcription factor
P37268	150	FDFT_HUMAN	Squalene synthetase	Squalene synthase (SQS) (SS) (EC 2.5.1.21) (FPP:FPP farnesyltransferase) (Farnesyl-diphosphate farnesyltransferase)	FDFT1	FDFT1	Enzyme			Transferase
P37288	686	V1AR_HUMAN	Vasopressin V1a receptor	Vasopressin V1a receptor (V1aR) (AVPR V1a) (Antidiuretic hormone receptor 1a) (Vascular/hepatic-type arginine vasopressin receptor)	AVPR1A*AVPR1	AVPR1A	Membrane receptor	Family A G protein-coupled receptor		Family A GPCR
P39086	84	GRIK1_HUMAN	Glutamate receptor ionotropic kainate 1	Glutamate receptor ionotropic, kainate 1 (GluK1) (Excitatory amino acid receptor 3) (EAA3) (Glutamate receptor 5) (GluR-5) (GluR5)	GRIK1*GLUR5	GRIK1	Ion channel	Ligand-gated ion channel		Ligand-gated ion channel
P39877	18	PA2G5_HUMAN	Phospholipase A2 group V	Calcium-dependent phospholipase A2 (EC 3.1.1.4) (Group V phospholipase A2) (PLA2-10) (Phosphatidylcholine 2-acylhydrolase 5)	PLA2G5	PLA2G5	Enzyme			Hydrolyse
P39900	372	MMP12_HUMAN	Matrix metalloproteinase 12	Macrophage metalloelastase (MME) (EC 3.4.24.65) (Macrophage elastase) (ME) (hME) (Matrix metalloproteinase-12) (MMP-12)	MMP12*HME	MMP12	Enzyme	Protease		Protease
P40238	186	TPOR_HUMAN	Thrombopoietin receptor	Thrombopoietin receptor (TPO-R) (Myeloproliferative leukemia protein) (Proto-oncogene c-Mpl) (CD antigen CD110)	MPL*TPOR	MPL	Membrane receptor			other Membrane receptor
P40306	2	PSB10_HUMAN	Proteasome subunit beta type-10	Proteasome subunit beta type-10 (EC 3.4.25.1) (Low molecular mass protein 10) (Macropain subunit MECl-1) (Multicatalytic endopeptidase complex subunit MECl-1) (Proteasome MECl-1) (Proteasome subunit beta-2i)	PSMB10*LMP10*MECL1	PSMB10	Unclassified protein			Unclassified protein
P40313	4	CTRL_HUMAN	Chymotrypsin-like protease CTRL-1	Chymotrypsin-like protease CTRL-1 (EC 3.4.21.-)	CTRL*CTRL1	CTRL	Enzyme	Protease		Protease
P40394	1	ADH7_HUMAN	Alcohol dehydrogenase class IV	Alcohol dehydrogenase class 4 mu/sigma chain (EC 1.1.1.1) (Alcohol dehydrogenase class IV mu/sigma chain) (Gastric alcohol dehydrogenase) (Retinol dehydrogenase)	ADH7	ADH7	Enzyme			Oxidoreductase
P40763	122	STAT3_HUMAN	Signal transducer and activator of transcription 3	Signal transducer and activator of transcription 3 (Acute-phase response factor)	STAT3*APRF	STAT3	Transcription factor			Transcription factor
P41143	2646	OPRD_HUMAN	Delta opioid receptor	Delta-type opioid receptor (D-OR-1) (DOR-1)	OPRD1*OPRD	OPRD1	Membrane receptor	Family A G protein-coupled receptor		Family A GPCR
P41145	2954	OPRK_HUMAN	Kappa opioid receptor	Kappa-type opioid receptor (K-OR-1) (KOR-1)	OPRK1*OPRK	OPRK1	Membrane receptor	Family A G protein-coupled receptor		Family A GPCR
P41146	1199	OPRX_HUMAN	Nociceptin receptor	Nociceptin receptor (Kappa-type 3 opioid receptor) (KOR-3) (Orphanin FQ receptor)	OPRL1*OOR*ORL1	OPRL1	Membrane receptor	Family A G protein-coupled receptor		Family A GPCR
P41180	351	CASR_HUMAN	Calcium sensing receptor	Extracellular calcium-sensing receptor (CaR) (CaSR) (hCasR) (Parathyroid cell calcium-sensing receptor 1) (PCaR1)	CASR*GPRC2A*PCAR1	CASR	Membrane receptor	Other Categories		Family C GPCR
P41222	1	PTGDS_HUMAN	Prostaglandin-H2 D-isomerase	Prostaglandin-H2 D-isomerase (EC 5.3.99.2) (Beta-trace protein) (Cerebrin-28) (Glutathione-independent PGD synthase) (Lipocalin-type prostaglandin-D synthase) (Prostaglandin-D2 synthase) (PGD2 synthase) (PGDS) (PGDS2)	PTGDS*PDS	PTGDS	Enzyme	Other Categories		Other
P41231	120	P2RY2_HUMAN	Purinergic receptor P2Y2	P2Y purinoceptor 2 (P2Y2) (ATP receptor) (P2U purinoceptor 1) (P2U1) (P2U receptor 1) (Purinergic receptor)	P2RY2*P2RU1	P2RY2	Membrane receptor	Family A G protein-coupled receptor		Family A GPCR
P41235	5	HNF4A_HUMAN	Hepatocyte nuclear factor 4-alpha	Hepatocyte nuclear factor 4-alpha (HNF-4-alpha) (Nuclear receptor subfamily 2 group A member 1) (Transcription factor 14) (TCF-14) (Transcription factor HNF-4)	HNF4A*HNF4*NR2A1*TCF14	HNF4A	Unclassified protein			Unclassified protein
P41240	25	CSK_HUMAN	Tyrosine-protein kinase CSK	Tyrosine-protein kinase CSK (EC 2.7.10.2) (C-Src kinase) (Protein-tyrosine kinase CYL)	CSK	CSK	Enzyme	Kinase	1BYG|1CSK|3D7T|3D7U|3EAC|3EAZ	Kinase
P41279	136	M3K8_HUMAN	Mitogen-activated protein kinase kinase kinase 8	Mitogen-activated protein kinase kinase kinase 8 (EC 2.7.11.25) (Cancer Osaka thyroid oncogene) (Proto-oncogene c-Cot) (Serine/threonine-protein kinase cot) (Tumor progression locus 2) (TPL-2)	MAP3K8*COT*ESTF	MAP3K8	Enzyme	Kinase	4Y83|4Y85|5IU2	Kinase
P41440	9	S19A1_HUMAN	Folate transporter 1	Folate transporter 1 (FOLT) (Intestinal folate carrier 1) (IFC-1) (Placental folate transporter) (Reduced folate carrier protein) (RFC) (Solute carrier family 19 member 1)	SLC19A1*FLOT1*RFC1	SLC19A1	Transporter	Electrochemical transporter		Electrochemical transporter
P41586	15	PACR_HUMAN	Pituitary adenylate cyclase-activating polypeptide type I receptor	Pituitary adenylate cyclase-activating polypeptide type I receptor (PACAP type I receptor) (PACAP-R-1) (PACAP-R1)	ADCYAP1R1	ADCYAP1R1	Unclassified protein			Unclassified protein
P41587	1	VIPR2_HUMAN	Vasoactive intestinal polypeptide receptor 2	Vasoactive intestinal polypeptide receptor 2 (VIP-R-2) (Helodermin-preferring VIP receptor) (Pituitary adenylate cyclase-activating polypeptide type III receptor) (PACAP type III receptor) (PACAP-R-3) (PACAP-R3) (VPAC2)	VIPR2*VIP2R	VIPR2	Membrane receptor	Other Categories		Family B GPCR
P41594	1215	GRM5_HUMAN	Metabotropic glutamate receptor 5	Metabotropic glutamate receptor 5 (mGluR5)	GRM5*GPRC1E*MGLUR5	GRM5	Membrane receptor	Other Categories		Family C GPCR
P41595	957	5HT2B_HUMAN	Serotonin 2b (5-HT2b) receptor	5-hydroxytryptamine receptor 2B (5-HT-2B) (5-HT2B) (Serotonin receptor 2B)	HTR2B	HTR2B	Membrane receptor	Family A G protein-coupled receptor		Family A GPCR
P41597	1253	CCR2_HUMAN	C-C chemokine receptor type 2	C-C chemokine receptor type 2 (C-C CKR-2) (CC-CKR-2) (CCR-2) (CCR2) (Monocyte chemoattractant protein 1 receptor) (MCP-1-R) (CD antigen CD192)	CCR2*CMKBR2	CCR2	Membrane receptor	Family A G protein-coupled receptor		Family A GPCR
P41743	15	KPCI_HUMAN	Protein kinase C iota	Protein kinase C iota type (EC 2.7.11.13) (Atypical protein kinase C-lambda/iota) (PRKC-lambda/iota) (aPKC-lambda/iota) (nPKC-iota)	PRKCI*DXS1179E	PRKCI	Enzyme	Kinase	1VD2|1WMH|1ZRZ|3A8W|3A8X|3ZH8|5LI1|5LI9|5LIH|6ILZ	Kinase
P41968	380	MC3R_HUMAN	Melanocortin receptor 3	Melanocortin receptor 3 (MC3-R)	MC3R	MC3R	Membrane receptor	Family A G protein-coupled receptor		Family A GPCR
P42224	30	STAT1_HUMAN	Signal transducer and activator of transcription 1-alpha/beta	Signal transducer and activator of transcription 1-alpha/beta (Transcription factor ISGF-3 components p91/p84)	STAT1	STAT1	Transcription factor			Transcription factor
P42226	58	STAT6_HUMAN	Signal transducer and activator of transcription 6	Signal transducer and activator of transcription 6 (IL-4 Stat)	STAT6	STAT6	Transcription factor			Transcription factor
P42261	46	GRIA1_HUMAN	Glutamate receptor ionotropic, AMPA 1	Glutamate receptor 1 (GluR-1) (AMPA-selective glutamate receptor 1) (GluR-A) (GluR-K1) (Glutamate receptor ionotropic, AMPA 1) (GluA1)	GRIA1*GLUH1*GLUR1	GRIA1	Ion channel	Ligand-gated ion channel		Ligand-gated ion channel
P42262	75	GRIA2_HUMAN	Glutamate receptor ionotropic, AMPA 2	Glutamate receptor 2 (GluR-2) (AMPA-selective glutamate receptor 2) (GluR-B) (GluR-K2) (Glutamate receptor ionotropic, AMPA 2) (GluA2)	GRIA2*GLUR2	GRIA2	Ion channel	Ligand-gated ion channel		Ligand-gated ion channel
P42263	13	GRIA3_HUMAN	Glutamate receptor ionotropic, AMPA 3	Glutamate receptor 3 (GluR-3) (AMPA-selective glutamate receptor 3) (GluR-C) (GluR-K3) (Glutamate receptor ionotropic, AMPA 3) (GluA3)	GRIA3*GLUR3*GLURC	GRIA3	Ion channel	Ligand-gated ion channel		Ligand-gated ion channel
P42330	239	AK1C3_HUMAN	Aldo-keto-reductase family 1 member C3	Aldo-keto reductase family 1 member C3 (EC 1.-.-.-) (17-beta-hydroxysteroid dehydrogenase type 5) (17-beta-HSD 5) (3-alpha-HSD type II, brain) (3-alpha-hydroxysteroid dehydrogenase type 2) (3-alpha-HSD type 2) (EC 1.1.1.357) (Chlordecone reductase homolog HAKRb) (Dihydrodiol dehydrogenase 3) (DD-3) (DD3) (Dihydrodiol dehydrogenase type I) (HA1753) (Indanol dehydrogenase) (EC 1.1.1.112) (Prostagla…	AKR1C3*DDH1*HSD17B5*KIAA0119*PGFS	AKR1C3	Enzyme			Oxidoreductase
P42336	3384	PK3CA_HUMAN	PI3-kinase p110-alpha subunit	Phosphatidylinositol 4,5-bisphosphate 3-kinase catalytic subunit alpha isoform (PI3-kinase subunit alpha) (PI3K-alpha) (PI3Kalpha) (PtdIns-3-kinase subunit alpha) (EC 2.7.1.153) (Phosphatidylinositol 4,5-bisphosphate 3-kinase 110 kDa catalytic subunit alpha) (PtdIns-3-kinase subunit p110-alpha) (p110alpha) (Phosphoinositide-3-kinase catalytic alpha polypeptide) (Serine/threonine protein kinase PI…	PIK3CA	PIK3CA	Enzyme			Transferase
P42338	849	PK3CB_HUMAN	PI3-kinase p110-beta subunit	Phosphatidylinositol 4,5-bisphosphate 3-kinase catalytic subunit beta isoform (PI3-kinase subunit beta) (PI3K-beta) (PI3Kbeta) (PtdIns-3-kinase subunit beta) (EC 2.7.1.153) (Phosphatidylinositol 4,5-bisphosphate 3-kinase 110 kDa catalytic subunit beta) (PtdIns-3-kinase subunit p110-beta) (p110beta)	PIK3CB*PIK3C1	PIK3CB	Enzyme			Transferase
P42345	2710	MTOR_HUMAN	Serine/threonine-protein kinase mTOR	Serine/threonine-protein kinase mTOR (EC 2.7.11.1) (FK506-binding protein 12-rapamycin complex-associated protein 1) (FKBP12-rapamycin complex-associated protein) (Mammalian target of rapamycin) (mTOR) (Mechanistic target of rapamycin) (Rapamycin and FKBP12 target 1) (Rapamycin target protein 1)	MTOR*FRAP*FRAP1*FRAP2*RAFT1*RAPT1	MTOR	Enzyme	Kinase	1AUE|1FAP|1NSG|2FAP|2GAQ|2NPU|2RSE|3FAP|3JBZ|4DRH|4DRI|4DRJ|4FAP|4JSN|4JSP|4JSV|4JSX|4JT5|4JT6|5FLC|5GPG|5H64|5WBH|5WBU|5WBY|5ZCS|6BCU|6BCX	Kinase
P42356	25	PI4KA_HUMAN	PI4-kinase alpha subunit	Phosphatidylinositol 4-kinase alpha (PI4-kinase alpha) (PI4K-alpha) (PtdIns-4-kinase alpha) (EC 2.7.1.67)	PI4KA*PIK4*PIK4CA	PI4KA	Enzyme			Transferase
P42574	770	CASP3_HUMAN	Caspase-3	Caspase-3 (CASP-3) (EC 3.4.22.56) (Apopain) (Cysteine protease CPP32) (CPP-32) (Protein Yama) (SREBP cleavage activity 1) (SCA-1) [Cleaved into: Caspase-3 subunit p17; Caspase-3 subunit p12]	CASP3*CPP32	CASP3	Enzyme	Protease		Protease
P42575	16	CASP2_HUMAN	Caspase-2	Caspase-2 (CASP-2) (EC 3.4.22.55) (Neural precursor cell expressed developmentally down-regulated protein 2) (NEDD-2) (Protease ICH-1) [Cleaved into: Caspase-2 subunit p18; Caspase-2 subunit p13; Caspase-2 subunit p12]	CASP2*ICH1*NEDD2	CASP2	Enzyme	Protease		Protease
P42679	27	MATK_HUMAN	Tyrosine-protein kinase CTK	Megakaryocyte-associated tyrosine-protein kinase (EC 2.7.10.2) (CSK homologous kinase) (CHK) (Hematopoietic consensus tyrosine-lacking kinase) (Protein kinase HYL) (Tyrosine-protein kinase CTK)	MATK*CTK*HYL	MATK	Enzyme	Kinase	1JWO|1X6G|3US4	Kinase
P42680	12	TEC_HUMAN	Tyrosine-protein kinase TEC	Tyrosine-protein kinase Tec (EC 2.7.10.2)	TEC*PSCTK4	TEC	Enzyme	Kinase	LUL2.00	Kinase
P42681	34	TXK_HUMAN	Tyrosine-protein kinase TXK	Tyrosine-protein kinase TXK (EC 2.7.10.2) (Protein-tyrosine kinase 4) (Resting lymphocyte kinase)	TXK*PTK4*RLK	TXK	Enzyme	Kinase	2DM0	Kinase
P42684	81	ABL2_HUMAN	Tyrosine-protein kinase ABL2	Tyrosine-protein kinase ABL2 (EC 2.7.10.2) (Abelson murine leukemia viral oncogene homolog 2) (Abelson tyrosine-protein kinase 2) (Abelson-related gene protein) (Tyrosine-protein kinase ARG)	ABL2*ABLL*ARG	ABL2	Enzyme	Kinase	2ECD|2KK1|2XYN|3GVU|3HMI|3ULR|4EIH|5NP3|5NP5	Kinase
P42685	164	FRK_HUMAN	Tyrosine-protein kinase FRK	Tyrosine-protein kinase FRK (EC 2.7.10.2) (FYN-related kinase) (Nuclear tyrosine protein kinase RAK) (Protein-tyrosine kinase 5)	FRK*PTK5*RAK	FRK	Enzyme	Kinase		Kinase
P42892	270	ECE1_HUMAN	Endothelin-converting enzyme 1	Endothelin-converting enzyme 1 (ECE-1) (EC 3.4.24.71)	ECE1	ECE1	Enzyme	Protease		Protease
P43003	16	EAA1_HUMAN	Excitatory amino acid transporter 1	Excitatory amino acid transporter 1 (Sodium-dependent glutamate/aspartate transporter 1) (GLAST-1) (Solute carrier family 1 member 3)	SLC1A3*EAAT1*GLAST*GLAST1	SLC1A3	Transporter	Electrochemical transporter		Electrochemical transporter
P43004	25	EAA2_HUMAN	Excitatory amino acid transporter 2	Excitatory amino acid transporter 2 (Glutamate/aspartate transporter II) (Sodium-dependent glutamate/aspartate transporter 2) (Solute carrier family 1 member 2)	SLC1A2*EAAT2*GLT1	SLC1A2	Transporter	Electrochemical transporter		Electrochemical transporter
P43005	14	EAA3_HUMAN	Excitatory amino acid transporter 3	Excitatory amino acid transporter 3 (Excitatory amino-acid carrier 1) (Neuronal and epithelial glutamate transporter) (Sodium-dependent glutamate/aspartate transporter 3) (Solute carrier family 1 member 1)	SLC1A1*EAAC1*EAAT3	SLC1A1	Transporter	Electrochemical transporter		Electrochemical transporter
P43088	70	PF2R_HUMAN	Prostanoid FP receptor	Prostaglandin F2-alpha receptor (PGF receptor) (PGF2-alpha receptor) (Prostanoid FP receptor)	PTGFR	PTGFR	Membrane receptor	Family A G protein-coupled receptor		Family A GPCR
P43115	459	PE2R3_HUMAN	Prostanoid EP3 receptor	Prostaglandin E2 receptor EP3 subtype (PGE receptor EP3 subtype) (PGE2 receptor EP3 subtype) (PGE2-R) (Prostanoid EP3 receptor)	PTGER3	PTGER3	Membrane receptor	Family A G protein-coupled receptor		Family A GPCR
P43116	90	PE2R2_HUMAN	Prostanoid EP2 receptor	Prostaglandin E2 receptor EP2 subtype (PGE receptor EP2 subtype) (PGE2 receptor EP2 subtype) (Prostanoid EP2 receptor)	PTGER2	PTGER2	Membrane receptor	Family A G protein-coupled receptor		Family A GPCR
P43119	136	PI2R_HUMAN	Prostanoid IP receptor	Prostacyclin receptor (Prostaglandin I2 receptor) (PGI receptor) (PGI2 receptor) (Prostanoid IP receptor)	PTGIR*PRIPR	PTGIR	Membrane receptor	Family A G protein-coupled receptor		Family A GPCR
P43166	377	CAH7_HUMAN	Carbonic anhydrase VII	Carbonic anhydrase 7 (EC 4.2.1.1) (Carbonate dehydratase VII) (Carbonic anhydrase VII) (CA-VII)	CA7	CA7	Enzyme	Other Categories		Lyase
P43220	42	GLP1R_HUMAN	Glucagon-like peptide 1 receptor	Glucagon-like peptide 1 receptor (GLP-1 receptor) (GLP-1-R) (GLP-1R)	GLP1R	GLP1R	Membrane receptor	Other Categories		Family B GPCR
P43235	1692	CATK_HUMAN	Cathepsin K	Cathepsin K (EC 3.4.22.38) (Cathepsin O) (Cathepsin O2) (Cathepsin X)	CTSK*CTSO*CTSO2	CTSK	Enzyme	Protease		Protease
P43250	1	GRK6_HUMAN	G protein-coupled receptor kinase 6	G protein-coupled receptor kinase 6 (EC 2.7.11.16) (G protein-coupled receptor kinase GRK6)	GRK6*GPRK6	GRK6	Enzyme	Kinase	2ACX|3NYN|3NYO	Kinase
P43378	2	PTN9_HUMAN	Tyrosine-protein phosphatase non-receptor type 9	Tyrosine-protein phosphatase non-receptor type 9 (EC 3.1.3.48) (Protein-tyrosine phosphatase MEG2) (PTPase MEG2)	PTPN9	PTPN9	Enzyme			Phosphatatse
P43403	170	ZAP70_HUMAN	Tyrosine-protein kinase ZAP-70	Tyrosine-protein kinase ZAP-70 (EC 2.7.10.2) (70 kDa zeta-chain associated protein) (Syk-related tyrosine kinase)	ZAP70*SRK	ZAP70	Enzyme	Kinase	1FBV|1M61|1U59|2CBL|2OQ1|2OZO|2Y1N|3ZNI|4A4B|4A4C|4K2R|4XZ0|4XZ1|5O76	Kinase
P43405	2524	KSYK_HUMAN	Tyrosine-protein kinase SYK	Tyrosine-protein kinase SYK (EC 2.7.10.2) (Spleen tyrosine kinase) (p72-Syk)	SYK	SYK	Enzyme	Kinase	1A81|1CSY|1CSZ|1XBA|1XBB|1XBC|3BUW|3EMG|3FQE|3FQH|3FQS|3SRV|3TUB|3TUC|3TUD|3VF8|3VF9|4DFL|4DFN|4F4P|4FL1|4FL2|4FL3|4FYN|4FYO|4FZ6|4FZ7|4GFG|4I0R|4I0S|4I0T|4PUZ|4PV0|4PX6|4RSS|4RX7|4RX8|4RX9|4WNM|4XG2|4XG3|4XG4|4XG6|4XG7|4XG8|4XG9|4YJO|4YJP|4YJQ|4YJR|4YJS|4YJT|4YJU|4YJV|5C26|5C27|5CXH|5CXZ|5CY3|5GHV|5LMA|5LMB|5T68|5TIU|5TR6|5TT7|5Y5T|5Y5U|6HM6|6HM7	Kinase
P43490	386	NAMPT_HUMAN	Nicotinamide phosphoribosyltransferase	Nicotinamide phosphoribosyltransferase (NAmPRTase) (Nampt) (EC 2.4.2.12) (Pre-B-cell colony-enhancing factor 1) (Pre-B cell-enhancing factor) (Visfatin)	NAMPT*PBEF*PBEF1	NAMPT	Enzyme			N/A
P43657	21	LPAR6_HUMAN	Lysophosphatidic acid receptor 6	Lysophosphatidic acid receptor 6 (LPA receptor 6) (LPA-6) (Oleoyl-L-alpha-lysophosphatidic acid receptor) (P2Y purinoceptor 5) (P2Y5) (Purinergic receptor 5) (RB intron encoded G-protein coupled receptor)	LPAR6*P2RY5	LPAR6	Membrane receptor	Family A G protein-coupled receptor		Family A GPCR
P43681	264	ACHA4_HUMAN	Neuronal acetylcholine receptor protein alpha-4 subunit	Neuronal acetylcholine receptor subunit alpha-4	CHRNA4*NACRA4	CHRNA4	Ion channel	Ligand-gated ion channel		Ligand-gated ion channel
P45452	3595	MMP13_HUMAN	Matrix metalloproteinase 13	Collagenase 3 (EC 3.4.24.-) (Matrix metalloproteinase-13) (MMP-13)	MMP13	MMP13	Enzyme	Protease		Protease
P45877	2	PPIC_HUMAN	Peptidyl-prolyl cis-trans isomerase C	Peptidyl-prolyl cis-trans isomerase C (PPIase C) (EC 5.2.1.8) (Cyclophilin C) (Rotamase C)	PPIC*CYPC	PPIC	Enzyme			Other
P45983	1193	MK08_HUMAN	c-Jun N-terminal kinase 1	Mitogen-activated protein kinase 8 (MAP kinase 8) (MAPK 8) (EC 2.7.11.24) (JNK-46) (Stress-activated protein kinase 1c) (SAPK1c) (Stress-activated protein kinase JNK1) (c-Jun N-terminal kinase 1)	MAPK8*JNK1*PRKM8*SAPK1*SAPK1C	MAPK8	Enzyme	Kinase	1UKH|1UKI|2G01|2GMX|2H96|2NO3|2XRW|2XS0|3ELJ|3O17|3O2M|3PZE|3V3V|3VUD|3VUG|3VUH|3VUI|3VUK|3VUL|3VUM|4AWI|4E73|4G1W|4HYS|4HYU|4IZY|4L7F|4QTD|4UX9|4YR8|5LW1|6F5E	Kinase
P45984	694	MK09_HUMAN	c-Jun N-terminal kinase 2	Mitogen-activated protein kinase 9 (MAP kinase 9) (MAPK 9) (EC 2.7.11.24) (JNK-55) (Stress-activated protein kinase 1a) (SAPK1a) (Stress-activated protein kinase JNK2) (c-Jun N-terminal kinase 2)	MAPK9*JNK2*PRKM9*SAPK1A	MAPK9	Enzyme	Kinase	3E7O|3NPC	Kinase
P45985	20	MP2K4_HUMAN	Dual specificity mitogen-activated protein kinase kinase 4	Dual specificity mitogen-activated protein kinase kinase 4 (MAP kinase kinase 4) (MAPKK 4) (EC 2.7.12.2) (JNK-activating kinase 1) (MAPK/ERK kinase 4) (MEK 4) (SAPK/ERK kinase 1) (SEK1) (Stress-activated protein kinase kinase 1) (SAPK kinase 1) (SAPKK-1) (SAPKK1) (c-Jun N-terminal kinase kinase 1) (JNKK)	MAP2K4*JNKK1*MEK4*MKK4*PRKMK4*SEK1*SERK1*SKK1	MAP2K4	Enzyme	Kinase	3ALN|3ALO|3VUT	Kinase
P46059	5	S15A1_HUMAN	Oligopeptide transporter small intestine isoform	Solute carrier family 15 member 1 (Intestinal H(+)/peptide cotransporter) (Oligopeptide transporter, small intestine isoform) (Peptide transporter 1)	SLC15A1*PEPT1	SLC15A1	Transporter	Electrochemical transporter		Electrochemical transporter
P46098	599	5HT3A_HUMAN	Serotonin 3a (5-HT3a) receptor	5-hydroxytryptamine receptor 3A (5-HT3-A) (5-HT3A) (5-hydroxytryptamine receptor 3) (5-HT-3) (5-HT3R) (Serotonin receptor 3A) (Serotonin-gated ion channel receptor)	HTR3A*5HT3R*HTR3	HTR3A	Ion channel	Ligand-gated ion channel		Ligand-gated ion channel
P46663	1053	BKRB1_HUMAN	Bradykinin B1 receptor	B1 bradykinin receptor (B1R) (BK-1 receptor)	BDKRB1*BRADYB1	BDKRB1	Membrane receptor	Family A G protein-coupled receptor		Family A GPCR
P46734	13	MP2K3_HUMAN	Dual specificity mitogen-activated protein kinase kinase 3	Dual specificity mitogen-activated protein kinase kinase 3 (MAP kinase kinase 3) (MAPKK 3) (EC 2.7.12.2) (MAPK/ERK kinase 3) (MEK 3) (Stress-activated protein kinase kinase 2) (SAPK kinase 2) (SAPKK-2) (SAPKK2)	MAP2K3*MEK3*MKK3*PRKMK3*SKK2	MAP2K3	Enzyme	Kinase		Kinase
P47211	8	GALR1_HUMAN	Galanin receptor 1	Galanin receptor type 1 (GAL1-R) (GALR-1)	GALR1*GALNR*GALNR1	GALR1	Membrane receptor	Family A G protein-coupled receptor		Family A GPCR
P47712	154	PA24A_HUMAN	Cytosolic phospholipase A2	Cytosolic phospholipase A2 (cPLA2) (Phospholipase A2 group IVA) [Includes: Phospholipase A2 (EC 3.1.1.4) (Phosphatidylcholine 2-acylhydrolase); Lysophospholipase (EC 3.1.1.5)]	PLA2G4A*CPLA2*PLA2G4	PLA2G4A	Enzyme			N/A
P47869	139	GBRA2_HUMAN	GABA receptor alpha-2 subunit	Gamma-aminobutyric acid receptor subunit alpha-2 (GABA(A) receptor subunit alpha-2)	GABRA2	GABRA2	Ion channel	Ligand-gated ion channel		Ligand-gated ion channel
P47871	1093	GLR_HUMAN	Glucagon receptor	Glucagon receptor (GL-R)	GCGR	GCGR	Membrane receptor	Other Categories		Family B GPCR
P47898	267	5HT5A_HUMAN	Serotonin 5a (5-HT5a) receptor	5-hydroxytryptamine receptor 5A (5-HT-5) (5-HT-5A) (5-HT5A) (Serotonin receptor 5A)	HTR5A	HTR5A	Membrane receptor	Family A G protein-coupled receptor		Family A GPCR
P47900	438	P2RY1_HUMAN	Purinergic receptor P2Y1	P2Y purinoceptor 1 (P2Y1) (ADP receptor) (Purinergic receptor)	P2RY1	P2RY1	Membrane receptor	Family A G protein-coupled receptor		Family A GPCR
P47901	599	V1BR_HUMAN	Vasopressin V1b receptor	Vasopressin V1b receptor (V1bR) (AVPR V1b) (AVPR V3) (Antidiuretic hormone receptor 1b) (Vasopressin V3 receptor)	AVPR1B*AVPR3*VPR3	AVPR1B	Membrane receptor	Family A G protein-coupled receptor		Family A GPCR
P47989	67	XDH_HUMAN	Xanthine dehydrogenase	Xanthine dehydrogenase/oxidase [Includes: Xanthine dehydrogenase (XD) (EC 1.17.1.4); Xanthine oxidase (XO) (EC 1.17.3.2) (Xanthine oxidoreductase) (XOR)]	XDH*XDHA	XDH	Enzyme	Oxidoreductase		Oxidoreductase
P48039	719	MTR1A_HUMAN	Melatonin receptor 1A	Melatonin receptor type 1A (Mel-1A-R) (Mel1a receptor)	MTNR1A	MTNR1A	Membrane receptor	Family A G protein-coupled receptor		Family A GPCR
P48048	149	KCNJ1_HUMAN	ATP-sensitive inward rectifier potassium channel 1	ATP-sensitive inward rectifier potassium channel 1 (ATP-regulated potassium channel ROM-K) (Inward rectifier K(+) channel Kir1.1) (Potassium channel, inwardly rectifying subfamily J member 1)	KCNJ1*ROMK1	KCNJ1	Ion channel	Voltage-gated ion channel		Voltage-gated ion channel
P48058	85	GRIA4_HUMAN	Glutamate receptor ionotropic, AMPA 4	Glutamate receptor 4 (GluR-4) (GluR4) (AMPA-selective glutamate receptor 4) (GluR-D) (Glutamate receptor ionotropic, AMPA 4) (GluA4)	GRIA4*GLUR4	GRIA4	Ion channel	Ligand-gated ion channel		Ligand-gated ion channel
P48065	1	S6A12_HUMAN	Betaine transporter	Sodium- and chloride-dependent betaine transporter (BGT-1) (Na(+)/Cl(-) betaine/GABA transporter) (Solute carrier family 6 member 12)	SLC6A12	SLC6A12	Transporter	Electrochemical transporter		Electrochemical transporter
P48067	933	SC6A9_HUMAN	Glycine transporter 1	Sodium- and chloride-dependent glycine transporter 1 (GlyT-1) (GlyT1) (Solute carrier family 6 member 9)	SLC6A9	SLC6A9	Transporter	Electrochemical transporter		Electrochemical transporter
P48145	147	NPBW1_HUMAN	Neuropeptides B/W receptor type 1	Neuropeptides B/W receptor type 1 (G-protein coupled receptor 7)	NPBWR1*GPR7	NPBWR1	Membrane receptor	Family A G protein-coupled receptor		Family A GPCR
P48147	194	PPCE_HUMAN	Prolyl endopeptidase	Prolyl endopeptidase (PE) (EC 3.4.21.26) (Post-proline cleaving enzyme)	PREP*PEP	PREP	Enzyme	Protease		Protease
P48163	6	MAOX_HUMAN	NADP-dependent malic enzyme	NADP-dependent malic enzyme (NADP-ME) (EC 1.1.1.40) (Malic enzyme 1)	ME1	ME1	Enzyme			N/A
P48169	15	GBRA4_HUMAN	GABA receptor alpha-4 subunit	Gamma-aminobutyric acid receptor subunit alpha-4 (GABA(A) receptor subunit alpha-4)	GABRA4	GABRA4	Ion channel	Ligand-gated ion channel		Ligand-gated ion channel
P48443	194	RXRG_HUMAN	Retinoid X receptor gamma	Retinoic acid receptor RXR-gamma (Nuclear receptor subfamily 2 group B member 3) (Retinoid X receptor gamma)	RXRG*NR2B3	RXRG	Transcription factor	Other Categories		Transcription factor
P48449	160	ERG7_HUMAN	Lanosterol synthase	Lanosterol synthase (EC 5.4.99.7) (2,3-epoxysqualene--lanosterol cyclase) (Oxidosqualene--lanosterol cyclase) (OSC) (hOSC)	LSS*OSC	LSS	Enzyme			Other
P48544	24	KCNJ5_HUMAN		G protein-activated inward rectifier potassium channel 4		KCNJ5	Ion channel			Voltage-gated ion channel
P48546	148	GIPR_HUMAN	Gastric inhibitory polypeptide receptor	Gastric inhibitory polypeptide receptor (GIP-R) (Glucose-dependent insulinotropic polypeptide receptor)	GIPR	GIPR	Membrane receptor	Other Categories		Family B GPCR
P48549	23	KCNJ3_HUMAN		G protein-activated inward rectifier potassium channel 1		KNCNJ3	Ion channel			Voltage-gated ion channel
P48729	147	KC1A_HUMAN	Casein kinase I alpha	Casein kinase I isoform alpha (CKI-alpha) (EC 2.7.11.1) (CK1)	CSNK1A1	CSNK1A1	Enzyme	Kinase	5FQD|6GZD	Kinase
P48730	248	KC1D_HUMAN	Casein kinase I delta	Casein kinase I isoform delta (CKI-delta) (CKId) (EC 2.7.11.1) (Tau-protein kinase CSNK1D) (EC 2.7.11.26)	CSNK1D*HCKID	CSNK1D	Enzyme	Kinase	3UYS|3UYT|3UZP|4HGT|4HNF|4KB8|4KBA|4KBC|4KBK|4TN6|4TW9|4TWC|5IH4|5IH5|5IH6|5MQV|5OKT|5W4W|6F1W|6F26|6GZM|6HMP|6HMR	Kinase
P48736	1033	PK3CG_HUMAN	PI3-kinase p110-gamma subunit	Phosphatidylinositol 4,5-bisphosphate 3-kinase catalytic subunit gamma isoform (PI3-kinase subunit gamma) (PI3K-gamma) (PI3Kgamma) (PtdIns-3-kinase subunit gamma) (EC 2.7.1.153) (Phosphatidylinositol 4,5-bisphosphate 3-kinase 110 kDa catalytic subunit gamma) (PtdIns-3-kinase subunit p110-gamma) (p110gamma) (Phosphoinositide-3-kinase catalytic gamma polypeptide) (Serine/threonine protein kinase PI…	PIK3CG	PIK3CG	Enzyme			Transferase
P49019	15	HCAR3_HUMAN	HM74 nicotinic acid GPCR	Hydroxycarboxylic acid receptor 3 (G-protein coupled receptor 109B) (G-protein coupled receptor HM74) (G-protein coupled receptor HM74B) (Niacin receptor 2) (Nicotinic acid receptor 2)	HCAR3*GPR109B*HCA3*HM74B*NIACR2	HCAR3	Membrane receptor	Family A G protein-coupled receptor		Family A GPCR
P49116	2	NR2C2_HUMAN	Nuclear receptor subfamily 2 group C member 2	Nuclear receptor subfamily 2 group C member 2 (Orphan nuclear receptor TAK1) (Orphan nuclear receptor TR4) (Testicular receptor 4)	NR2C2*TAK1*TR4	NR2C2	Transcription factor	Other Categories		Transcription factor
P49137	466	MAPK2_HUMAN	MAP kinase-activated protein kinase 2	MAP kinase-activated protein kinase 2 (MAPK-activated protein kinase 2) (MAPKAP kinase 2) (MAPKAP-K2) (MAPKAPK-2) (MK-2) (MK2) (EC 2.7.11.1)	MAPKAPK2	MAPKAPK2	Enzyme	Kinase	1KWP|1NXK|1NY3|2JBO|2JBP|2OKR|2ONL|2OZA|2P3G|2PZY|3A2C|3FPM|3FYJ|3FYK|3GOK|3KA0|3KC3|3KGA|3M2W|3M42|3R2B|3R2Y|3R30|3WI6|4TYH	Kinase
P49146	213	NPY2R_HUMAN	Neuropeptide Y receptor type 2	Neuropeptide Y receptor type 2 (NPY2-R) (NPY-Y2 receptor) (Y2 receptor)	NPY2R	NPY2R	Membrane receptor	Family A G protein-coupled receptor		Family A GPCR
P49238	47	CX3C1_HUMAN	C-X3-C chemokine receptor 1	CX3C chemokine receptor 1 (C-X3-C CKR-1) (CX3CR1) (Beta chemokine receptor-like 1) (CMK-BRL-1) (CMK-BRL1) (Fractalkine receptor) (G-protein coupled receptor 13) (V28)	CX3CR1*CMKBRL1*GPR13	CX3CR1	Membrane receptor	Family A G protein-coupled receptor		Family A GPCR
P49286	674	MTR1B_HUMAN	Melatonin receptor 1B	Melatonin receptor type 1B (Mel-1B-R) (Mel1b receptor)	MTNR1B	MTNR1B	Membrane receptor	Family A G protein-coupled receptor		Family A GPCR
P49327	476	FAS_HUMAN	Fatty acid synthase	Fatty acid synthase (EC 2.3.1.85) [Includes: [Acyl-carrier-protein] S-acetyltransferase (EC 2.3.1.38); [Acyl-carrier-protein] S-malonyltransferase (EC 2.3.1.39); 3-oxoacyl-[acyl-carrier-protein] synthase (EC 2.3.1.41); 3-oxoacyl-[acyl-carrier-protein] reductase (EC 1.1.1.100); 3-hydroxyacyl-[acyl-carrier-protein] dehydratase (EC 4.2.1.59); Enoyl-[acyl-carrier-protein] reductase (EC 1.3.1.39); Ole…	FASN*FAS	FASN	Enzyme	Transferase		Transferase
P49336	131	CDK8_HUMAN	Cell division protein kinase 8	Cyclin-dependent kinase 8 (EC 2.7.11.22) (EC 2.7.11.23) (Cell division protein kinase 8) (Mediator complex subunit CDK8) (Mediator of RNA polymerase II transcription subunit CDK8) (Protein kinase K35)	CDK8	CDK8	Enzyme	Kinase	3RGF|4CRL|4F6S|4F6U|4F6W|4F70|4F7J|4F7L|4F7N|4F7S|4G6L|5BNJ|5CEI|5FGK|5HBE|5HBH|5HBJ|5HNB|5HVY|5I5Z|5ICP|5IDN|5IDP|5XQX|5XS2	Kinase
P49354	70	FNTA_HUMAN	Protein farnesyltransferase/geranylgeranyltransferase type I alpha subunit	Protein farnesyltransferase/geranylgeranyltransferase type-1 subunit alpha (EC 2.5.1.58) (EC 2.5.1.59) (CAAX farnesyltransferase subunit alpha) (FTase-alpha) (Ras proteins prenyltransferase subunit alpha) (Type I protein geranyl-geranyltransferase subunit alpha) (GGTase-I-alpha)	FNTA	FNTA	Enzyme			Transferase
P49662	8	CASP4_HUMAN	Caspase-4	Caspase-4 (CASP-4) (EC 3.4.22.57) (ICE and Ced-3 homolog 2) (ICH-2) (ICE(rel)-II) (Mih1) (Protease TX) [Cleaved into: Caspase-4 subunit 1; Caspase-4 subunit 2]	CASP4*ICH2	CASP4	Enzyme	Protease		Protease
P49674	46	KC1E_HUMAN	Casein kinase I epsilon	Casein kinase I isoform epsilon (CKI-epsilon) (CKIe) (EC 2.7.11.1)	CSNK1E	CSNK1E	Enzyme	Kinase	4HNI|4HOK	Kinase
P49682	740	CXCR3_HUMAN	C-X-C chemokine receptor type 3	C-X-C chemokine receptor type 3 (CXC-R3) (CXCR-3) (CKR-L2) (G protein-coupled receptor 9) (Interferon-inducible protein 10 receptor) (IP-10 receptor) (CD antigen CD183)	CXCR3*GPR9	CXCR3	Membrane receptor	Family A G protein-coupled receptor		Family A GPCR
P49721	27	PSB2_HUMAN	Proteasome Macropain subunit	Proteasome subunit beta type-2 (EC 3.4.25.1) (Macropain subunit C7-I) (Multicatalytic endopeptidase complex subunit C7-I) (Proteasome component C7-I)	PSMB2	PSMB2	Enzyme	Protease		Protease
P49759	143	CLK1_HUMAN	Dual specificty protein kinase CLK1	Dual specificity protein kinase CLK1 (EC 2.7.12.1) (CDC-like kinase 1)	CLK1*CLK	CLK1	Enzyme	Kinase	1Z57|2VAG|5J1V|5J1W|5X8I|6FT8|6FT9|6FYO|6G33|6I5H|6I5I|6I5K|6I5L|6KHD|6Q8K|6Q8P|6RAA	Kinase
P49760	278	CLK2_HUMAN	Dual specificity protein kinase CLK2	Dual specificity protein kinase CLK2 (EC 2.7.12.1) (CDC-like kinase 2)	CLK2	CLK2	Enzyme	Kinase	3NR9|5UNP|6FYI|6FYK|6FYL|6KHE	Kinase
P49761	14	CLK3_HUMAN	Dual specificity protein kinase CLK3	Dual specificity protein kinase CLK3 (EC 2.7.12.1) (CDC-like kinase 3)	CLK3	CLK3	Enzyme	Kinase	2EU9|2EXE|2WU6|2WU7|3RAW|6FT7|6FYP|6FYR|6KHF|6RCT	Kinase
P49763	5	PLGF_HUMAN	Placenta growth factor	Placenta growth factor (PlGF)	PGF*PGFL*PLGF	PGF	Unclassified protein			Unclassified protein
P49768	286	PSN1_HUMAN	Presenilin 1	Presenilin-1 (PS-1) (EC 3.4.23.-) (Protein S182) [Cleaved into: Presenilin-1 NTF subunit; Presenilin-1 CTF subunit; Presenilin-1 CTF12 (PS1-CTF12)]	PSEN1*AD3*PS1*PSNL1	PSEN1	Ion channel	Other Categories		Ion channel
P49798	52	RGS4_HUMAN	Regulator of G-protein signaling 4	Regulator of G-protein signaling 4 (RGP4) (RGS4)	RGS4	RGS4	Unclassified protein			Unclassified protein
P49840	543	GSK3A_HUMAN	Glycogen synthase kinase-3 alpha	Glycogen synthase kinase-3 alpha (GSK-3 alpha) (EC 2.7.11.26) (Serine/threonine-protein kinase GSK3A) (EC 2.7.11.1)	GSK3A	GSK3A	Enzyme	Kinase	2DFM	Kinase
P49841	1917	GSK3B_HUMAN	Glycogen synthase kinase-3 beta	Glycogen synthase kinase-3 beta (GSK-3 beta) (EC 2.7.11.26) (Serine/threonine-protein kinase GSK3B) (EC 2.7.11.1)	GSK3B	GSK3B	Enzyme	Kinase	1GNG|1H8F|1I09|1J1B|1J1C|1O6K|1O6L|1O9U|1PYX|1Q3D|1Q3W|1Q41|1Q4L|1Q5K|1R0E|1UV5|2JDO|2JDR|2JLD|2O5K|2OW3|2UW9|2X39|2XH5|3CQU|3CQW|3DU8|3E87|3E88|3E8D|3F7Z|3F88|3GB2|3I4B|3L1S|3M1S|3MV5|3OW4|3PUP|3Q3B|3QKK|3SAY|3SD0|3ZDI|3ZRK|3ZRL|3ZRM|4ACC|4ACD|4ACG|4ACH|4AFJ|4B7T|4DIT|4EKK|4IQ6|4J1R|4J71|4NM0|4NM3|4NM5|4NM7|4PTC|4PTE|4PTG|5F94|5F95|5HLN|5HLP|5K5N|5KPK|5KPL|5KPM|5OY4|5T31|6B8J|6BUU|6GJO|6GN1|6H0U…	Kinase
P49862	6	KLK7_HUMAN	Kallikrein 7	Kallikrein-7 (hK7) (EC 3.4.21.117) (Serine protease 6) (Stratum corneum chymotryptic enzyme) (hSCCE)	KLK7*PRSS6*SCCE	KLK7	Enzyme	Protease		Protease
P49888	1	ST1E1_HUMAN	Estrogen sulfotransferase	Estrogen sulfotransferase (EC 2.8.2.4) (EST-1) (Sulfotransferase 1E1) (ST1E1) (Sulfotransferase, estrogen-preferring)	SULT1E1*STE	SULT1E1	Enzyme			Transferase
P50052	341	AGTR2_HUMAN	Angiotensin II type 2 (AT-2) receptor	Type-2 angiotensin II receptor (Angiotensin II type-2 receptor) (AT2)	AGTR2	AGTR2	Membrane receptor	Family A G protein-coupled receptor		Family A GPCR
P50135	1	HNMT_HUMAN	Histamine N-methyltransferase	Histamine N-methyltransferase (HMT) (EC 2.1.1.8)	HNMT	HNMT	Enzyme			Transferase
P50225	1	ST1A1_HUMAN	Sulfotransferase 1A1	Sulfotransferase 1A1 (ST1A1) (EC 2.8.2.1) (Aryl sulfotransferase 1) (HAST1/HAST2) (Phenol sulfotransferase 1) (Phenol-sulfating phenol sulfotransferase 1) (P-PST 1) (ST1A3) (Thermostable phenol sulfotransferase) (Ts-PST)	SULT1A1*STP*STP1*OK/SW-cl.88	SULT1A1	Enzyme			Transferase
P50281	341	MMP14_HUMAN	Matrix metalloproteinase 14	Matrix metalloproteinase-14 (MMP-14) (EC 3.4.24.80) (MMP-X1) (Membrane-type matrix metalloproteinase 1) (MT-MMP 1) (MTMMP1) (Membrane-type-1 matrix metalloproteinase) (MT1-MMP) (MT1MMP)	MMP14	MMP14	Enzyme	Protease		Protease
P50391	38	NPY4R_HUMAN	Neuropeptide Y receptor type 4	Neuropeptide Y receptor type 4 (NPY4-R) (Pancreatic polypeptide receptor 1) (PP1)	NPY4R*PPYR1	NPY4R	Membrane receptor	Family A G protein-coupled receptor		Family A GPCR
P50406	2468	5HT6R_HUMAN	Serotonin 6 (5-HT6) receptor	5-hydroxytryptamine receptor 6 (5-HT-6) (5-HT6) (Serotonin receptor 6)	HTR6	HTR6	Membrane receptor	Family A G protein-coupled receptor		Family A GPCR
P50416	470	CPT1A_HUMAN	Carnitine O-palmitoyltransferase 1, liver isoform	Carnitine O-palmitoyltransferase 1, liver isoform (CPT1-L) (EC 2.3.1.21) (Carnitine O-palmitoyltransferase I, liver isoform) (CPT I) (CPTI-L) (Carnitine palmitoyltransferase 1A)	CPT1A*CPT1	CPT1A	Enzyme			Transferase
P50579	361	MAP2_HUMAN	Methionine aminopeptidase 2	Methionine aminopeptidase 2 (MAP 2) (MetAP 2) (EC 3.4.11.18) (Initiation factor 2-associated 67 kDa glycoprotein) (p67) (p67eIF2) (Peptidase M)	METAP2*MNPEP*P67EIF2	METAP2	Enzyme	Protease		Protease
P50613	180	CDK7_HUMAN	Cyclin-dependent kinase 7	Cyclin-dependent kinase 7 (EC 2.7.11.22) (EC 2.7.11.23) (39 kDa protein kinase) (p39 Mo15) (CDK-activating kinase 1) (Cell division protein kinase 7) (Serine/threonine-protein kinase 1) (TFIIH basal transcription factor complex kinase subunit)	CDK7*CAK*CAK1*CDKN7*MO15*STK1	CDK7	Enzyme	Kinase	1LG3|1PA8|1UA2|2HIC|6O9L	Kinase
P50750	610	CDK9_HUMAN	Cyclin-dependent kinase 9	Cyclin-dependent kinase 9 (EC 2.7.11.22) (EC 2.7.11.23) (C-2K) (Cell division cycle 2-like protein kinase 4) (Cell division protein kinase 9) (Serine/threonine-protein kinase PITALRE) (Tat-associated kinase complex catalytic subunit)	CDK9*CDC2L4*TAK	CDK9	Enzyme	Kinase	1PF6|3BLH|3BLQ|3BLR|3LQ5|3MI9|3MIA|3MY1|3TN8|3TNH|3TNI|4BCF|4BCG|4BCH|4BCI|4BCJ|4EC8|4EC9|4IMY|4OGR|4OR5|5L1Z|6CYT|6GZH	Kinase
P50993	72	ATP1A2_HUMAN		Sodium/potassium-transporting ATPase subunit alpha-2		ATP1A2	Ion channel			Voltage-gated ion channel
P51164	72	ATP4B_HUMAN		Potassium-transporting ATPase subunit beta		ATP4B	Transporter			Transporter
P51449	208	RORG_HUMAN	Nuclear receptor ROR-gamma	Nuclear receptor ROR-gamma (Nuclear receptor RZR-gamma) (Nuclear receptor subfamily 1 group F member 3) (RAR-related orphan receptor C) (Retinoid-related orphan receptor-gamma)	RORC*NR1F3*RORG*RZRG	RORC	Transcription factor	Other Categories		Transcription factor
P51451	233	BLK_HUMAN	Tyrosine-protein kinase BLK	Tyrosine-protein kinase Blk (EC 2.7.10.2) (B lymphocyte kinase) (p55-Blk)	BLK	BLK	Enzyme	Kinase		Kinase
P51452	51	DUS3_HUMAN	Dual specificity protein phosphatase 3	Dual specificity protein phosphatase 3 (EC 3.1.3.16) (EC 3.1.3.48) (Dual specificity protein phosphatase VHR) (Vaccinia H1-related phosphatase) (VHR)	DUSP3*VHR	DUSP3	Enzyme	Other Categories		Phosphatatse
P51511	13	MMP15_HUMAN	Matrix metalloproteinase 15	Matrix metalloproteinase-15 (MMP-15) (EC 3.4.24.-) (Membrane-type matrix metalloproteinase 2) (MT-MMP 2) (MTMMP2) (Membrane-type-2 matrix metalloproteinase) (MT2-MMP) (MT2MMP) (SMCP-2)	MMP15	MMP15	Enzyme	Protease		Protease
P51512	31	MMP16_HUMAN	Matrix metalloproteinase 16	Matrix metalloproteinase-16 (MMP-16) (EC 3.4.24.-) (MMP-X2) (Membrane-type matrix metalloproteinase 3) (MT-MMP 3) (MTMMP3) (Membrane-type-3 matrix metalloproteinase) (MT3-MMP) (MT3MMP)	MMP16*C8orf57*MMPX2	MMP16	Enzyme	Protease		Protease
P51575	11	P2RX1_HUMAN	P2X purinoceptor 1	P2X purinoceptor 1 (P2X1) (ATP receptor) (Purinergic receptor)	P2RX1*P2X1	P2RX1	Ion channel	Ligand-gated ion channel		Ligand-gated ion channel
P51580	1	TPMT_HUMAN	Thiopurine S-methyltransferase	Thiopurine S-methyltransferase (EC 2.1.1.67) (Thiopurine methyltransferase)	TPMT	TPMT	Enzyme			Transferase
P51582	56	P2RY4_HUMAN	Pyrimidinergic receptor P2Y4	P2Y purinoceptor 4 (P2Y4) (P2P) (Uridine nucleotide receptor) (UNR)	P2RY4*NRU	P2RY4	Membrane receptor	Family A G protein-coupled receptor		Family A GPCR
P51589	11	CP2J2_HUMAN	Cytochrome P450 2J2	Cytochrome P450 2J2 (EC 1.14.14.-) (Albendazole monooxygenase (hydroxylating)) (EC 1.14.14.74) (Albendazole monooxygenase (sulfoxide-forming)) (EC 1.14.14.73) (Arachidonic acid epoxygenase) (CYPIIJ2)	CYP2J2	CYP2J2	Enzyme			N/A
P51617	103	IRAK1_HUMAN	Interleukin-1 receptor-associated kinase 1	Interleukin-1 receptor-associated kinase 1 (IRAK-1) (EC 2.7.11.1)	IRAK1*IRAK	IRAK1	Enzyme	Kinase	6BFN	Kinase
P51649	1	SSDH_HUMAN	Succinate semialdehyde dehydrogenase	Succinate-semialdehyde dehydrogenase, mitochondrial (EC 1.2.1.24) (Aldehyde dehydrogenase family 5 member A1) (NAD(+)-dependent succinic semialdehyde dehydrogenase)	ALDH5A1*SSADH	ALDH5A1	Enzyme	Oxidoreductase		Oxidoreductase
P51677	967	CCR3_HUMAN	C-C chemokine receptor type 3	C-C chemokine receptor type 3 (C-C CKR-3) (CC-CKR-3) (CCR-3) (CCR3) (CKR3) (Eosinophil eotaxin receptor) (CD antigen CD193)	CCR3*CMKBR3	CCR3	Membrane receptor	Family A G protein-coupled receptor		Family A GPCR
P51679	179	CCR4_HUMAN	C-C chemokine receptor type 4	C-C chemokine receptor type 4 (C-C CKR-4) (CC-CKR-4) (CCR-4) (CCR4) (K5-5) (CD antigen CD194)	CCR4*CMKBR4	CCR4	Membrane receptor	Family A G protein-coupled receptor		Family A GPCR
P51681	1767	CCR5_HUMAN	C-C chemokine receptor type 5	C-C chemokine receptor type 5 (C-C CKR-5) (CC-CKR-5) (CCR-5) (CCR5) (CHEMR13) (HIV-1 fusion coreceptor) (CD antigen CD195)	CCR5*CMKBR5	CCR5	Membrane receptor	Family A G protein-coupled receptor		Family A GPCR
P51684	9	CCR6_HUMAN	C-C chemokine receptor type 6	C-C chemokine receptor type 6 (C-C CKR-6) (CC-CKR-6) (CCR-6) (Chemokine receptor-like 3) (CKR-L3) (DRY6) (G-protein coupled receptor 29) (GPR-CY4) (GPRCY4) (LARC receptor) (CD antigen CD196)	CCR6*CKRL3*CMKBR6*GPR29*STRL22	CCR6	Membrane receptor	Family A G protein-coupled receptor		Family A GPCR
P51685	140	CCR8_HUMAN	C-C chemokine receptor type 8	C-C chemokine receptor type 8 (C-C CKR-8) (CC-CKR-8) (CCR-8) (CC chemokine receptor CHEMR1) (CMKBRL2) (Chemokine receptor-like 1) (CKR-L1) (GPR-CY6) (GPRCY6) (TER1) (CD antigen CDw198)	CCR8*CKRL1*CMKBR8*CMKBRL2	CCR8	Membrane receptor	Family A G protein-coupled receptor		Family A GPCR
P51686	1	CCR9_HUMAN	C-C chemokine receptor type 9	C-C chemokine receptor type 9 (C-C CKR-9) (CC-CKR-9) (CCR-9) (G-protein coupled receptor 28) (GPR-9-6) (CD antigen CDw199)	CCR9*GPR28	CCR9	Membrane receptor	Family A G protein-coupled receptor		Family A GPCR
P51692	6	STA5B_HUMAN	Signal transducer and activator of transcription 5B	Signal transducer and activator of transcription 5B	STAT5B	STAT5B	Transcription factor			Transcription factor
P51787	9	KCNQ1_HUMAN	Voltage-gated potassium channel subunit Kv7.1	Potassium voltage-gated channel subfamily KQT member 1 (IKs producing slow voltage-gated potassium channel subunit alpha KvLQT1) (KQT-like 1) (Voltage-gated potassium channel subunit Kv7.1)	KCNQ1*KCNA8*KCNA9*KVLQT1	KCNQ1	Ion channel	Voltage-gated ion channel		Voltage-gated ion channel
P51812	369	KS6A3_HUMAN	Ribosomal protein S6 kinase alpha 3	Ribosomal protein S6 kinase alpha-3 (S6K-alpha-3) (EC 2.7.11.1) (90 kDa ribosomal protein S6 kinase 3) (p90-RSK 3) (p90RSK3) (Insulin-stimulated protein kinase 1) (ISPK-1) (MAP kinase-activated protein kinase 1b) (MAPK-activated protein kinase 1b) (MAPKAP kinase 1b) (MAPKAPK-1b) (Ribosomal S6 kinase 2) (RSK-2) (pp90RSK2)	RPS6KA3*ISPK1*MAPKAPK1B*RSK2	RPS6KA3	Enzyme	Kinase	4D9T|4D9U|4JG6|4JG7|4JG8|4NUS|4NW5|4NW6|5D9K|5D9L	Kinase
P51813	23	BMX_HUMAN	Tyrosine-protein kinase BMX	Cytoplasmic tyrosine-protein kinase BMX (EC 2.7.10.2) (Bone marrow tyrosine kinase gene in chromosome X protein) (Epithelial and endothelial tyrosine kinase) (ETK) (NTK38)	BMX	BMX	Enzyme	Kinase	2EKX|2YS2|3SXR|3SXS	Kinase
P51817	189	PRKX_HUMAN	Serine/threonine-protein kinase PRKX	cAMP-dependent protein kinase catalytic subunit PRKX (PrKX) (Protein kinase X) (Protein kinase X-linked) (Serine/threonine-protein kinase PRKX) (EC 2.7.11.1) (Protein kinase PKX1)	PRKX*PKX1	PRKX	Enzyme	Kinase		Kinase
P51878	5	CASP5_HUMAN	Caspase-5	Caspase-5 (CASP-5) (EC 3.4.22.58) (ICE(rel)-III) (Protease ICH-3) (Protease TY) [Cleaved into: Caspase-5 subunit p20; Caspase-5 subunit p10]	CASP5*ICH3	CASP5	Enzyme	Protease		Protease
P51955	122	NEK2_HUMAN	Serine/threonine-protein kinase NEK2	Serine/threonine-protein kinase Nek2 (EC 2.7.11.1) (HSPK 21) (Never in mitosis A-related kinase 2) (NimA-related protein kinase 2) (NimA-like protein kinase 1)	NEK2*NEK2A*NLK1	NEK2	Enzyme	Kinase	2JAV|2W5A|2W5B|2W5H|2WQO|2XK3|2XK4|2XK6|2XK7|2XK8|2XKC|2XKD|2XKE|2XKF|2XNM|2XNN|2XNO|2XNP|4A4X|4AFE|5M51|5M53|5M55|5M57|6H0O	Kinase
P51956	3	NEK3_HUMAN	Serine/threonine-protein kinase Nek3	Serine/threonine-protein kinase Nek3 (EC 2.7.11.1) (HSPK 36) (Never in mitosis A-related kinase 3) (NimA-related protein kinase 3)	NEK3	NEK3	Enzyme	Kinase		Kinase
P51957	56	NEK4_HUMAN	Serine/threonine-protein kinase Nek4	Serine/threonine-protein kinase Nek4 (EC 2.7.11.1) (Never in mitosis A-related kinase 4) (NimA-related protein kinase 4) (Serine/threonine-protein kinase 2) (Serine/threonine-protein kinase NRK2)	NEK4*STK2	NEK4	Enzyme	Kinase		Kinase
P51993	1	FUT6_HUMAN	Fucosyltransferase 6	Alpha-(1,3)-fucosyltransferase 6 (EC 2.4.1.65) (Fucosyltransferase 6) (Fucosyltransferase VI) (Fuc-TVI) (FucT-VI) (Galactoside 3-L-fucosyltransferase)	FUT6*FCT3A	FUT6	Enzyme			Transferase
P52209	4	6PGD_HUMAN	6-phosphogluconate dehydrogenase	6-phosphogluconate dehydrogenase, decarboxylating (EC 1.1.1.44)	PGD*PGDH	PGD	Enzyme			Oxidoreductase
P52333	1485	JAK3_HUMAN	Tyrosine-protein kinase JAK3	Tyrosine-protein kinase JAK3 (EC 2.7.10.2) (Janus kinase 3) (JAK-3) (Leukocyte janus kinase) (L-JAK)	JAK3	JAK3	Enzyme	Kinase	1YVJ|3LXK|3LXL|3PJC|3ZC6|3ZEP|4HVD|4HVG|4HVH|4HVI|4I6Q|4QPS|4QT1|4RIO|4V0G|4Z16|5LWM|5LWN|5TOZ|5TTS|5TTU|5TTV|5VO6|5W86|5WFJ|6AAK|6DA4|6DB3|6DB4|6DUD|6GL9|6GLA|6GLB|6NY4	Kinase
P52564	5	MP2K6_HUMAN	Dual specificity mitogen-activated protein kinase kinase 6	Dual specificity mitogen-activated protein kinase kinase 6 (MAP kinase kinase 6) (MAPKK 6) (EC 2.7.12.2) (MAPK/ERK kinase 6) (MEK 6) (Stress-activated protein kinase kinase 3) (SAPK kinase 3) (SAPKK-3) (SAPKK3)	MAP2K6*MEK6*MKK6*PRKMK6*SKK3	MAP2K6	Enzyme	Kinase	2Y8O|3ENM|3FME|3VN9|5ETF	Kinase
P52732	616	KIF11_HUMAN	Kinesin-like protein 1	Kinesin-like protein KIF11 (Kinesin-like protein 1) (Kinesin-like spindle protein HKSP) (Kinesin-related motor protein Eg5) (Thyroid receptor-interacting protein 5) (TR-interacting protein 5) (TRIP-5)	KIF11*EG5*KNSL1*TRIP5	KIF11	Other cytosolic protein			Other cytosolic protein
P52788	2	SPSY_HUMAN	Spermine synthase	Spermine synthase (SPMSY) (EC 2.5.1.22) (Spermidine aminopropyltransferase)	SMS	SMS	Enzyme			Transferase
P52895	34	AK1C2_HUMAN	Aldo-keto reductase family 1 member C2	Aldo-keto reductase family 1 member C2 (EC 1.-.-.-) (3-alpha-HSD3) (Chlordecone reductase homolog HAKRD) (Dihydrodiol dehydrogenase 2) (DD-2) (DD2) (Dihydrodiol dehydrogenase/bile acid-binding protein) (DD/BABP) (Trans-1,2-dihydrobenzene-1,2-diol dehydrogenase) (EC 1.3.1.20) (Type III 3-alpha-hydroxysteroid dehydrogenase) (EC 1.1.1.357)	AKR1C2*DDH2	AKR1C2	Enzyme			Oxidoreductase
P53350	439	PLK1_HUMAN	Serine/threonine-protein kinase PLK1	Serine/threonine-protein kinase PLK1 (EC 2.7.11.21) (Polo-like kinase 1) (PLK-1) (Serine/threonine-protein kinase 13) (STPK13)	PLK1*PLK	PLK1	Enzyme	Kinase	1Q4K|1Q4O|1UMW|2OGQ|2OJX|2OU7|2OWB|2RKU|2V5Q|2YAC|3BZI|3C5L|3FC2|3FVH|3HIH|3HIK|3KB7|3P2W|3P2Z|3P34|3P35|3P36|3P37|3Q1I|3RQ7|3THB|4A4L|4A4O|4DFW|4E67|4E9C|4E9D|4H5X|4H71|4HAB|4HCO|4HY2|4J52|4J53|4LKL|4LKM|4O56|4O6W|4O9W|4RCP|4WHH|4WHK|4WHL|4X9R|4X9V|4X9W|5J19|5NEI|5NFU|5NJE|5NMM|5NN1|5NN2|5TA6|5TA8|6AX4|6GY2	Kinase
P53355	15	DAPK1_HUMAN	Death-associated protein kinase 1	Death-associated protein kinase 1 (DAP kinase 1) (EC 2.7.11.1)	DAPK1*DAPK	DAPK1	Enzyme	Kinase	1IG1|1JKK|1JKL|1JKS|1JKT|1P4F|1WVW|1WVX|1WVY|1YR5|2W4J|2W4K|2X0G|2XUU|2XZS|2Y0A|2Y4P|2Y4V|2YAK|3DFC|3DGK|3EH9|3EHA|3F5G|3F5U|3GU4|3GU5|3GU6|3GU7|3GU8|3GUB|3ZXT|4B4L|4PF4|4TL0|4TXC|4UV0|4YO4|4YPD|5AUT|5AUU|5AUV|5AUW|5AUX|5AUY|5AUZ|5AV0|5AV1|5AV2|5AV3|5AV4|6AAR|6FHA|6FHB|6GY5|6QMO|6QN4	Kinase
P53396	17	ACLY_HUMAN	ATP-citrate synthase	ATP-citrate synthase (EC 2.3.3.8) (ATP-citrate (pro-S-)-lyase) (ACL) (Citrate cleavage enzyme)	ACLY	ACLY	Enzyme			Transferase
P53582	47	MAP11_HUMAN	Methionine aminopeptidase 1	Methionine aminopeptidase 1 (MAP 1) (MetAP 1) (EC 3.4.11.18) (Peptidase M 1)	METAP1*KIAA0094	METAP1	Enzyme	Protease		Protease
P53602	6	MVD1_HUMAN	Mevalonate pyrophosphate decarboxylase	Diphosphomevalonate decarboxylase (EC 4.1.1.33) (Mevalonate (diphospho)decarboxylase) (MDDase) (Mevalonate pyrophosphate decarboxylase)	MVD*MPD	MVD	Enzyme			Lyase
P53634	639	CATC_HUMAN	Dipeptidyl peptidase I	Dipeptidyl peptidase 1 (EC 3.4.14.1) (Cathepsin C) (Cathepsin J) (Dipeptidyl peptidase I) (DPP-I) (DPPI) (Dipeptidyl transferase) [Cleaved into: Dipeptidyl peptidase 1 exclusion domain chain (Dipeptidyl peptidase I exclusion domain chain); Dipeptidyl peptidase 1 heavy chain (Dipeptidyl peptidase I heavy chain); Dipeptidyl peptidase 1 light chain (Dipeptidyl peptidase I light chain)]	CTSC*CPPI	CTSC	Enzyme	Protease		Protease
P53667	229	LIMK1_HUMAN	LIM domain kinase 1	LIM domain kinase 1 (LIMK-1) (EC 2.7.11.1)	LIMK1*LIMK	LIMK1	Enzyme	Kinase	3S95|5HVJ|5HVK|5L6W|5NXC	Kinase
P53671	113	LIMK2_HUMAN	LIM domain kinase 2	LIM domain kinase 2 (LIMK-2) (EC 2.7.11.1)	LIMK2	LIMK2	Enzyme	Kinase	1X6A|4TPT|5NXD	Kinase
P53778	67	MK12_HUMAN	MAP kinase p38 gamma	Mitogen-activated protein kinase 12 (MAP kinase 12) (MAPK 12) (EC 2.7.11.24) (Extracellular signal-regulated kinase 6) (ERK-6) (Mitogen-activated protein kinase p38 gamma) (MAP kinase p38 gamma) (Stress-activated protein kinase 3)	MAPK12*ERK6*SAPK3	MAPK12	Enzyme	Kinase	1CM8|4QUM	Kinase
P53779	630	MK10_HUMAN	c-Jun N-terminal kinase 3	Mitogen-activated protein kinase 10 (MAP kinase 10) (MAPK 10) (EC 2.7.11.24) (MAP kinase p49 3F12) (Stress-activated protein kinase 1b) (SAPK1b) (Stress-activated protein kinase JNK3) (c-Jun N-terminal kinase 3)	MAPK10*JNK3*JNK3A*PRKM10*SAPK1B	MAPK10	Enzyme	Kinase	1JNK|1PMN|1PMU|1PMV|2B1P|2EXC|2O0U|2O2U|2OK1|2P33|2R9S|2WAJ|2ZDT|2ZDU|3CGF|3CGO|3DA6|3FI2|3FI3|3FV8|3G90|3G9L|3G9N|3KVX|3OXI|3OY1|3PTG|3RTP|3TTI|3TTJ|3V6R|3V6S|4H36|4H39|4H3B|4KKE|4KKG|4KKH|4U79|4W4V|4W4W|4W4X|4W4Y|4WHZ|4X21|4Y46|4Y5H|4Z9L|6EKD|6EMH|6EQ9	Kinase
P53985	51	MOT1_HUMAN	Monocarboxylate transporter 1	Monocarboxylate transporter 1 (MCT 1) (Solute carrier family 16 member 1)	SLC16A1*MCT1	SLC16A1	Transporter	Electrochemical transporter		Electrochemical transporter
P54098	1	DPOG1_HUMAN	DNA polymerase gamma subunit 1	DNA polymerase subunit gamma-1 (EC 2.7.7.7) (Mitochondrial DNA polymerase catalytic subunit) (PolG-alpha)	POLG*MDP1*POLG1*POLGA	POLG	Enzyme			Transferase
P54289	131	CA2D1_HUMAN	Voltage-gated calcium channel alpha2/delta subunit 1	Voltage-dependent calcium channel subunit alpha-2/delta-1 (Voltage-gated calcium channel subunit alpha-2/delta-1) [Cleaved into: Voltage-dependent calcium channel subunit alpha-2-1; Voltage-dependent calcium channel subunit delta-1]	CACNA2D1*CACNL2A*CCHL2A*MHS3	CACNA2D1	Other Categories	Other Categories		Other Categories
P54646	13	AAPK2_HUMAN	AMP-activated protein kinase, alpha-2 subunit	5'-AMP-activated protein kinase catalytic subunit alpha-2 (AMPK subunit alpha-2) (EC 2.7.11.1) (Acetyl-CoA carboxylase kinase) (ACACA kinase) (EC 2.7.11.27) (Hydroxymethylglutaryl-CoA reductase kinase) (HMGCR kinase) (EC 2.7.11.31)	PRKAA2*AMPK*AMPK2	PRKAA2	Enzyme	Kinase	2H6D|2LTU|2YZA|3AQV|4CFE|4CFF|4ZHX|5EZV|5ISO|6B1U|6B2E|6BX6	Kinase
P54709	72	ATP1B3_HUMAN		Sodium/potassium-transporting ATPase subunit beta-3		ATP1B3	Ion channel			Voltage-gated ion channel
P54710	72	FXYD2_HUMAN		Sodium/potassium-transporting ATPase subunit gamma		FXYD2	Ion channel			Voltage-gated ion channel
P54750	49	PDE1A_HUMAN	Phosphodiesterase 1A	Calcium/calmodulin-dependent 3',5'-cyclic nucleotide phosphodiesterase 1A (Cam-PDE 1A) (EC 3.1.4.17) (61 kDa Cam-PDE) (hCam-1)	PDE1A	PDE1A	Enzyme	Other Categories		Phosphodiesterase
P54753	21	EPHB3_HUMAN	Ephrin type-B receptor 3	Ephrin type-B receptor 3 (EC 2.7.10.1) (EPH-like tyrosine kinase 2) (EPH-like kinase 2) (Embryonic kinase 2) (EK2) (hEK2) (Tyrosine-protein kinase TYRO6)	EPHB3*ETK2*HEK2*TYRO6	EPHB3	Enzyme	Kinase	3P1I|3ZFY|5L6O|5L6P	Kinase
P54756	11	EPHA5_HUMAN	Ephrin type-A receptor 5	Ephrin type-A receptor 5 (EC 2.7.10.1) (Brain-specific kinase) (EPH homology kinase 1) (EHK-1) (EPH-like kinase 7) (EK7) (hEK7)	EPHA5*BSK*EHK1*HEK7*TYRO4	EPHA5	Enzyme	Kinase	2R2P|4ET7	Kinase
P54760	228	EPHB4_HUMAN	Ephrin type-B receptor 4	Ephrin type-B receptor 4 (EC 2.7.10.1) (Hepatoma transmembrane kinase) (Tyrosine-protein kinase TYRO11)	EPHB4*HTK*MYK1*TYRO11	EPHB4	Enzyme	Kinase	2BBA|2E7H|2HLE|2QKQ|2VWU|2VWV|2VWW|2VWX|2VWY|2VWZ|2VX0|2VX1|2X9F|2XVD|2YN8|3ZEW|4AW5|4BB4|6FNI|6FNJ|6FNK|6FNL|6FNM	Kinase
P54762	16	EPHB1_HUMAN	Ephrin type-B receptor 1	Ephrin type-B receptor 1 (EC 2.7.10.1) (ELK) (EPH tyrosine kinase 2) (EPH-like kinase 6) (EK6) (hEK6) (Neuronally-expressed EPH-related tyrosine kinase) (NET) (Tyrosine-protein kinase receptor EPH-2)	EPHB1*ELK*EPHT2*HEK6*NET	EPHB1	Enzyme	Kinase	2DJS|2EAO|3ZFX|5MJA|5MJB	Kinase
P54764	15	EPHA4_HUMAN	Ephrin type-A receptor 4	Ephrin type-A receptor 4 (EC 2.7.10.1) (EPH-like kinase 8) (EK8) (hEK8) (Tyrosine-protein kinase TYRO1) (Tyrosine-protein kinase receptor SEK)	EPHA4*HEK8*SEK*TYRO1	EPHA4	Enzyme	Kinase	2LW8|2WO1|2WO2|2WO3|3CKH|3GXU|4BK4|4BK5|4BKA|4BKF|4M4P|4M4R|4W4Z|4W50|5JR2	Kinase
P54829	10	PTN5_HUMAN	Tyrosine-protein phosphatase non-receptor type 5	Tyrosine-protein phosphatase non-receptor type 5 (EC 3.1.3.48) (Neural-specific protein-tyrosine phosphatase) (Striatum-enriched protein-tyrosine phosphatase) (STEP)	PTPN5	PTPN5	Enzyme	Other Categories		Phosphatatse
P55055	459	NR1H2_HUMAN	LXR-beta	Oxysterols receptor LXR-beta (Liver X receptor beta) (Nuclear receptor NER) (Nuclear receptor subfamily 1 group H member 2) (Ubiquitously-expressed nuclear receptor)	NR1H2*LXRB*NER*UNR	NR1H2	Transcription factor	Other Categories		Transcription factor
P55085	33	PAR2_HUMAN	Proteinase-activated receptor 2	Proteinase-activated receptor 2 (PAR-2) (Coagulation factor II receptor-like 1) (G-protein coupled receptor 11) (Thrombin receptor-like 1) [Cleaved into: Proteinase-activated receptor 2, alternate cleaved 1; Proteinase-activated receptor 2, alternate cleaved 2]	F2RL1*GPR11*PAR2	F2RL1	Membrane receptor	Family A G protein-coupled receptor		Family A GPCR
P55157	158	MTP_HUMAN	Microsomal triglyceride transfer protein large subunit	Microsomal triglyceride transfer protein large subunit	MTTP*MTP	MTTP	Other cytosolic protein			Other cytosolic protein
P55210	334	CASP7_HUMAN	Caspase-7	Caspase-7 (CASP-7) (EC 3.4.22.60) (Apoptotic protease Mch-3) (CMH-1) (ICE-like apoptotic protease 3) (ICE-LAP3) [Cleaved into: Caspase-7 subunit p20; Caspase-7 subunit p11]	CASP7*MCH3	CASP7	Enzyme	Protease		Protease
P55211	27	CASP9_HUMAN	Caspase-9	Caspase-9 (CASP-9) (EC 3.4.22.62) (Apoptotic protease Mch-6) (Apoptotic protease-activating factor 3) (APAF-3) (ICE-like apoptotic protease 6) (ICE-LAP6) [Cleaved into: Caspase-9 subunit p35; Caspase-9 subunit p10]	CASP9*MCH6	CASP9	Enzyme	Protease		Protease
P55212	62	CASP6_HUMAN	Caspase-6	Caspase-6 (CASP-6) (EC 3.4.22.59) (Apoptotic protease Mch-2) [Cleaved into: Caspase-6 subunit p18; Caspase-6 subunit p11]	CASP6*MCH2	CASP6	Enzyme	Protease		Protease
P55263	298	ADK_HUMAN	Adenosine kinase	Adenosine kinase (AK) (EC 2.7.1.20) (Adenosine 5'-phosphotransferase)	ADK	ADK	Enzyme			N/A
P55899	19	FCGRN_HUMAN	IgG receptor FcRn large subunit p51	IgG receptor FcRn large subunit p51 (FcRn) (IgG Fc fragment receptor transporter alpha chain) (Neonatal Fc receptor)	FCGRT*FCRN	FCGRT	Unclassified protein			Unclassified protein
P56373	1187	P2RX3_HUMAN	P2X purinoceptor 3	P2X purinoceptor 3 (P2X3) (ATP receptor) (Purinergic receptor)	P2RX3	P2RX3	Ion channel	Ligand-gated ion channel		Ligand-gated ion channel
P56470	2	LEG4_HUMAN	Galectin-4	Galectin-4 (Gal-4) (Antigen NY-CO-27) (L-36 lactose-binding protein) (L36LBP) (Lactose-binding lectin 4)	LGALS4	LGALS4	Other cytosolic protein			Other cytosolic protein
P56524	432	HDAC4_HUMAN	Histone deacetylase 4	Histone deacetylase 4 (HD4) (EC 3.5.1.98)	HDAC4*KIAA0288	HDAC4	Epigenetic regulator	Other Categories		Epigenetic regulator
P56696	1	KCNQ4_HUMAN	Voltage-gated potassium channel subunit Kv7.4	Potassium voltage-gated channel subfamily KQT member 4 (KQT-like 4) (Potassium channel subunit alpha KvLQT4) (Voltage-gated potassium channel subunit Kv7.4)	KCNQ4	KCNQ4	Ion channel	Voltage-gated ion channel		Voltage-gated ion channel
P56817	3312	BACE1_HUMAN	Beta-secretase 1	Beta-secretase 1 (EC 3.4.23.46) (Aspartyl protease 2) (ASP2) (Asp 2) (Beta-site amyloid precursor protein cleaving enzyme 1) (Beta-site APP cleaving enzyme 1) (Memapsin-2) (Membrane-associated aspartic protease 2)	BACE1*BACE*KIAA1149	BACE1	Enzyme	Protease		Protease
P56937	3	DHB7_HUMAN	3-keto-steroid reductase	3-keto-steroid reductase (EC 1.1.1.270) (17-beta-hydroxysteroid dehydrogenase 7) (17-beta-HSD 7) (Estradiol 17-beta-dehydrogenase 7) (EC 1.1.1.62) (Short chain dehydrogenase/reductase family 37C member 1)	HSD17B7*SDR37C1*UNQ2563/PRO6243	HSD17B7	Enzyme			Oxidoreductase
P57058	8	HUNK_HUMAN	Hormonally up-regulated neu tumor-associated kinase	Hormonally up-regulated neu tumor-associated kinase (EC 2.7.11.1) (B19) (Serine/threonine-protein kinase MAK-V)	HUNK*MAKV	HUNK	Enzyme			Kinase
P57059	21	SIK1_HUMAN	Serine/threonine-protein kinase SIK1	Serine/threonine-protein kinase SIK1 (EC 2.7.11.1) (Salt-inducible kinase 1) (SIK-1) (Serine/threonine-protein kinase SNF1-like kinase 1) (Serine/threonine-protein kinase SNF1LK)	SIK1*SIK*SNF1LK	SIK1	Enzyme	Kinase		Kinase
P57078	12	RIPK4_HUMAN	Receptor-interacting serine/threonine-protein kinase 4	Receptor-interacting serine/threonine-protein kinase 4 (EC 2.7.11.1) (Ankyrin repeat domain-containing protein 3) (PKC-delta-interacting protein kinase)	RIPK4*ANKRD3*DIK	RIPK4	Enzyme	Kinase		Kinase
P60568	17	IL2_HUMAN	Interleukin-2	Interleukin-2 (IL-2) (T-cell growth factor) (TCGF) (Aldesleukin)	IL2	IL2	Secreted protein			Secreted protein
P61073	205	CXCR4_HUMAN	C-X-C chemokine receptor type 4	C-X-C chemokine receptor type 4 (CXC-R4) (CXCR-4) (FB22) (Fusin) (HM89) (LCR1) (Leukocyte-derived seven transmembrane domain receptor) (LESTR) (Lipopolysaccharide-associated protein 3) (LAP-3) (LPS-associated protein 3) (NPYRL) (Stromal cell-derived factor 1 receptor) (SDF-1 receptor) (CD antigen CD184)	CXCR4	CXCR4	Membrane receptor	Family A G protein-coupled receptor		Family A GPCR
P61088	13	UBE2N_HUMAN	Ubiquitin-conjugating enzyme E2 N	Ubiquitin-conjugating enzyme E2 N (EC 2.3.2.23) (Bendless-like ubiquitin-conjugating enzyme) (E2 ubiquitin-conjugating enzyme N) (Ubc13) (UbcH13) (Ubiquitin carrier protein N) (Ubiquitin-protein ligase N)	UBE2N*BLU	UBE2N	Enzyme			Other
P62158	5	CALM1_HUMAN	Calmodulin-1	Calmodulin-1		CALM1	Unclassified protein			Unclassified protein
P62508	16	ERR3_HUMAN	Estrogen-related receptor gamma	Estrogen-related receptor gamma (ERR gamma-2) (Estrogen receptor-related protein 3) (Nuclear receptor subfamily 3 group B member 3)	ESRRG*ERR3*ERRG2*KIAA0832*NR3B3	ESRRG	Transcription factor	Other Categories		Transcription factor
P62834	2	RAP1A_HUMAN	Ras-related protein Rap-1A	Ras-related protein Rap-1A (C21KG) (G-22K) (GTP-binding protein smg p21A) (Ras-related protein Krev-1)	RAP1A*KREV1	RAP1A	Unclassified protein			Unclassified protein
P62937	149	PPIA_HUMAN	Cyclophilin A	Peptidyl-prolyl cis-trans isomerase A (PPIase A) (EC 5.2.1.8) (Cyclophilin A) (Cyclosporin A-binding protein) (Rotamase A) [Cleaved into: Peptidyl-prolyl cis-trans isomerase A, N-terminally processed]	PPIA*CYPA	PPIA	Enzyme	Other Categories		Other
P62942	362	FKB1A_HUMAN	FK506-binding protein 1A	Peptidyl-prolyl cis-trans isomerase FKBP1A (PPIase FKBP1A) (EC 5.2.1.8) (12 kDa FK506-binding protein) (12 kDa FKBP) (FKBP-12) (Calstabin-1) (FK506-binding protein 1A) (FKBP-1A) (Immunophilin FKBP12) (Rotamase)	FKBP1A*FKBP1*FKBP12	FKBP1A	Enzyme	Other Categories		Other
P62993	152	GRB2_HUMAN	Growth factor receptor-bound protein 2	Growth factor receptor-bound protein 2 (Adapter protein GRB2) (Protein Ash) (SH2/SH3 adapter GRB2)	GRB2*ASH	GRB2	Other cytosolic protein			Other cytosolic protein
P63316	17	TNNC1_HUMAN		Troponin C, slow skeletal and cardiac muscles		TNNC1	Other Categories			Other Categories
P67775	4	PP2AA_HUMAN	Serine/threonine protein phosphatase 2A, catalytic subunit, alpha isoform	Serine/threonine-protein phosphatase 2A catalytic subunit alpha isoform (PP2A-alpha) (EC 3.1.3.16) (Replication protein C) (RP-C)	PPP2CA	PPP2CA	Enzyme	Other Categories		Phosphatatse
P68366	66	TUBA4A_HUMAN		Tubulin alpha-4A chain		TUBA4A	Enzyme			N/A
P68371	1	TBB4B_HUMAN	Tubulin beta-2 chain	Tubulin beta-4B chain (Tubulin beta-2 chain) (Tubulin beta-2C chain)	TUBB4B*TUBB2C	TUBB4B	Other Categories			Other Categories
P68400	490	CSK21_HUMAN	Casein kinase II alpha	Casein kinase II subunit alpha (CK II alpha) (EC 2.7.11.1)	CSNK2A1*CK2A1	CSNK2A1	Enzyme	Kinase	1JWH|1NA7|1PJK|2PVR|2ZJW|3AMY|3AT2|3AT3|3AT4|3AXW|3BQC|3C13|3FWQ|3H30|3JUH|3MB6|3MB7|3NGA|3NSZ|3OWJ|3OWK|3OWL|3PE1|3PE2|3PE4|3Q04|3Q9W|3Q9X|3Q9Y|3Q9Z|3QA0|3R0T|3RPS|3TAX|3U4U|3U87|3U9C|3W8L|3WAR|3WIK|3WIL|3WOW|4DGL|4FBX|4GRB|4GUB|4GYW|4GYY|4GZ3|4IB5|4KWP|4MD7|4MD8|4MD9|4NH1|4RLL|4UB7|4UBA|5B0X|5CLP|5CQU|5CQW|5CS6|5CSH|5CSP|5CSV|5CT0|5CTP|5CU0|5CU2|5CU3|5CU4|5CU6|5CVF|5CVG|5CVH|5CX9|5H8B|5H8E|5H8G…	Kinase
P78334	294	GABRE_HUMAN		Gamma-aminobutyric acid receptor subunit epsilon		GABRE	Ion channel			Ligand-gated ion channel
P78348	1	ASIC1_HUMAN	Amiloride-sensitive cation channel 2, neuronal	Acid-sensing ion channel 1 (ASIC1) (Amiloride-sensitive cation channel 2, neuronal) (Brain sodium channel 2) (BNaC2)	ASIC1*ACCN2*BNAC2	ASIC1	Ion channel	Ligand-gated ion channel		Ligand-gated ion channel
P78356	11	PI42B_HUMAN	Phosphatidylinositol-5-phosphate 4-kinase type-2 beta	Phosphatidylinositol 5-phosphate 4-kinase type-2 beta (EC 2.7.1.149) (1-phosphatidylinositol 5-phosphate 4-kinase 2-beta) (Diphosphoinositide kinase 2-beta) (Phosphatidylinositol 5-phosphate 4-kinase type II beta) (PI(5)P 4-kinase type II beta) (PIP4KII-beta) (PtdIns(5)P-4-kinase isoform 2-beta)	PIP4K2B*PIP5K2B	PIP4K2B	Enzyme	Kinase	1BO1|3WZZ|3X01|3X02|3X03|3X04|3X05|3X06|3X07|3X08|3X09|3X0A|3X0B|3X0C	Kinase
P78362	11	SRPK2_HUMAN	Serine/threonine-protein kinase SRPK2	SRSF protein kinase 2 (EC 2.7.11.1) (SFRS protein kinase 2) (Serine/arginine-rich protein-specific kinase 2) (SR-protein-specific kinase 2) [Cleaved into: SRSF protein kinase 2 N-terminal; SRSF protein kinase 2 C-terminal]	SRPK2	SRPK2	Enzyme	Kinase	2X7G|5MYV	Kinase
P78368	97	KC1G2_HUMAN	Casein kinase I gamma 2	Casein kinase I isoform gamma-2 (CKI-gamma 2) (EC 2.7.11.1)	CSNK1G2*CK1G2	CSNK1G2	Enzyme	Kinase	2C47	Kinase
P78417	9	GSTO1_HUMAN	Glutathione transferase omega 1	Glutathione S-transferase omega-1 (GSTO-1) (EC 2.5.1.18) (Glutathione S-transferase omega 1-1) (GSTO 1-1) (Glutathione-dependent dehydroascorbate reductase) (EC 1.8.5.1) (Monomethylarsonic acid reductase) (MMA(V) reductase) (EC 1.20.4.2) (S-(Phenacyl)glutathione reductase) (SPG-R)	GSTO1*GSTTLP28	GSTO1	Enzyme			N/A
P78527	556	PRKDC_HUMAN	DNA-dependent protein kinase	DNA-dependent protein kinase catalytic subunit (DNA-PK catalytic subunit) (DNA-PKcs) (EC 2.7.11.1) (DNPK1) (p460)	PRKDC*HYRC*HYRC1	PRKDC	Enzyme	Kinase	5LUQ|5W1R|5Y3R	Kinase
P78536	1257	ADA17_HUMAN	ADAM17	Disintegrin and metalloproteinase domain-containing protein 17 (ADAM 17) (EC 3.4.24.86) (Snake venom-like protease) (TNF-alpha convertase) (TNF-alpha-converting enzyme) (CD antigen CD156b)	ADAM17*CSVP*TACE	ADAM17	Enzyme	Protease		Protease
P79483	12	DRB3_HUMAN	HLA class II histocompatibility antigen DRB3-1	HLA class II histocompatibility antigen, DR beta 3 chain (MHC class II antigen DRB3)	HLA-DRB3	HLA-DRB3	Other Categories			Other Categories
P80192	50	M3K9_HUMAN	Mitogen-activated protein kinase kinase kinase 9	Mitogen-activated protein kinase kinase kinase 9 (EC 2.7.11.25) (Mixed lineage kinase 1)	MAP3K9*MLK1*PRKE1	MAP3K9	Enzyme	Kinase	3DTC|4UY9	Kinase
P80365	51	DHI2_HUMAN	11-beta-hydroxysteroid dehydrogenase 2	Corticosteroid 11-beta-dehydrogenase isozyme 2 (EC 1.1.1.-) (11-beta-hydroxysteroid dehydrogenase type 2) (11-DH2) (11-beta-HSD2) (11-beta-hydroxysteroid dehydrogenase type II) (11-HSD type II) (11-beta-HSD type II) (NAD-dependent 11-beta-hydroxysteroid dehydrogenase) (11-beta-HSD) (Short chain dehydrogenase/reductase family 9C member 3)	HSD11B2*HSD11K*SDR9C3	HSD11B2	Enzyme			Oxidoreductase
P80404	1	GABT_HUMAN	Gamma-amino-N-butyrate transaminase	4-aminobutyrate aminotransferase, mitochondrial (EC 2.6.1.19) ((S)-3-amino-2-methylpropionate transaminase) (EC 2.6.1.22) (GABA aminotransferase) (GABA-AT) (Gamma-amino-N-butyrate transaminase) (GABA transaminase) (GABA-T) (L-AIBAT)	ABAT*GABAT	ABAT	Enzyme	Transferase		Transferase
P83111	4	LACTB_HUMAN		Serine beta-lactamase-like protein LACTB, mitochondrial		LACTB	Enzyme			N/A
P98073	209	ENTK_HUMAN	Enteropeptidase	Enteropeptidase (EC 3.4.21.9) (Enterokinase) (Serine protease 7) (Transmembrane protease serine 15) [Cleaved into: Enteropeptidase non-catalytic heavy chain; Enteropeptidase catalytic light chain]	TMPRSS15*ENTK*PRSS7	TMPRSS15	Enzyme	Protease		Protease
P98170	522	XIAP_HUMAN	Inhibitor of apoptosis protein 3	E3 ubiquitin-protein ligase XIAP (EC 2.3.2.27) (Baculoviral IAP repeat-containing protein 4) (IAP-like protein) (ILP) (hILP) (Inhibitor of apoptosis protein 3) (IAP-3) (hIAP-3) (hIAP3) (RING-type E3 ubiquitin transferase XIAP) (X-linked inhibitor of apoptosis protein) (X-linked IAP)	XIAP*API3*BIRC4*IAP3	XIAP	Other cytosolic protein			Other cytosolic protein
Q00526	11	CDK3_HUMAN	Cyclin-dependent kinase 3	Cyclin-dependent kinase 3 (EC 2.7.11.22) (Cell division protein kinase 3)	CDK3*CDKN3	CDK3	Enzyme	Kinase	1LFN	Kinase
Q00532	4	CDKL1_HUMAN	Cyclin-dependent kinase-like 1	Cyclin-dependent kinase-like 1 (EC 2.7.11.22) (Protein kinase p42 KKIALRE) (Serine/threonine-protein kinase KKIALRE)	CDKL1	CDKL1	Enzyme	Kinase	4AGU	Kinase
Q00534	277	CDK6_HUMAN	Cyclin-dependent kinase 6	Cyclin-dependent kinase 6 (EC 2.7.11.22) (Cell division protein kinase 6) (Serine/threonine-protein kinase PLSTIRE)	CDK6*CDKN6	CDK6	Enzyme	Kinase	1BI7|1BI8|1BLX|1G3N|1JOW|1XO2|2EUF|2F2C|3NUP|3NUX|4AUA|4EZ5|4TTH|5L2I|5L2S|5L2T	Kinase
Q00535	301	CDK5_HUMAN	Cyclin-dependent kinase 5	Cyclin-dependent-like kinase 5 (EC 2.7.11.1) (Cell division protein kinase 5) (Serine/threonine-protein kinase PSSALRE) (Tau protein kinase II catalytic subunit) (TPKII catalytic subunit)	CDK5*CDKN5	CDK5	Enzyme	Kinase	1H4L|1LFR|1UNG|1UNH|1UNL|3O0G|4AU8	Kinase
Q00536	20	CDK16_HUMAN	Serine/threonine-protein kinase PCTAIRE-1	Cyclin-dependent kinase 16 (EC 2.7.11.22) (Cell division protein kinase 16) (PCTAIRE-motif protein kinase 1) (Serine/threonine-protein kinase PCTAIRE-1)	CDK16*PCTAIRE1*PCTK1	CDK16	Enzyme	Kinase	3MTL|5G6V	Kinase
Q00537	16	CDK17_HUMAN	Serine/threonine-protein kinase PCTAIRE-2	Cyclin-dependent kinase 17 (EC 2.7.11.22) (Cell division protein kinase 17) (PCTAIRE-motif protein kinase 2) (Serine/threonine-protein kinase PCTAIRE-2)	CDK17*PCTAIRE2*PCTK2	CDK17	Enzyme	Kinase		Kinase
Q00796	64	DHSO_HUMAN	Sorbitol dehydrogenase	Sorbitol dehydrogenase (SDH) (EC 1.1.1.-) ((R,R)-butanediol dehydrogenase) (EC 1.1.1.4) (L-iditol 2-dehydrogenase) (EC 1.1.1.14) (Polyol dehydrogenase) (Ribitol dehydrogenase) (RDH) (EC 1.1.1.56) (Xylitol dehydrogenase) (XDH) (EC 1.1.1.9)	SORD	SORD	Enzyme			Oxidoreductase
Q00975	170	CAC1B_HUMAN	Voltage-gated N-type calcium channel alpha-1B subunit	Voltage-dependent N-type calcium channel subunit alpha-1B (Brain calcium channel III) (BIII) (Calcium channel, L type, alpha-1 polypeptide isoform 5) (Voltage-gated calcium channel subunit alpha Cav2.2)	CACNA1B*CACH5*CACNL1A5	CACNA1B	Ion channel	Voltage-gated ion channel		Voltage-gated ion channel
Q00987	1479	MDM2_HUMAN	p53-binding protein Mdm-2	E3 ubiquitin-protein ligase Mdm2 (EC 2.3.2.27) (Double minute 2 protein) (Hdm2) (Oncoprotein Mdm2) (RING-type E3 ubiquitin transferase Mdm2) (p53-binding protein Mdm2)	MDM2	MDM2	Other Categories			Other Categories
Q01064	41	PDE1B_HUMAN	Phosphodiesterase 1B	Calcium/calmodulin-dependent 3',5'-cyclic nucleotide phosphodiesterase 1B (Cam-PDE 1B) (EC 3.1.4.17) (63 kDa Cam-PDE)	PDE1B*PDE1B1*PDES1B	PDE1B	Enzyme	Other Categories		Phosphodiesterase
Q01668	1	CAC1D_HUMAN	Voltage-gated L-type calcium channel alpha-1D subunit	Voltage-dependent L-type calcium channel subunit alpha-1D (Calcium channel, L type, alpha-1 polypeptide, isoform 2) (Voltage-gated calcium channel subunit alpha Cav1.3)	CACNA1D*CACH3*CACN4*CACNL1A2*CCHL1A2	CACNA1D	Ion channel	Voltage-gated ion channel		Voltage-gated ion channel
Q01726	435	MSHR_HUMAN	Melanocortin receptor 1	Melanocyte-stimulating hormone receptor (MSH-R) (Melanocortin receptor 1) (MC1-R)	MC1R*MSHR	MC1R	Membrane receptor	Family A G protein-coupled receptor		Family A GPCR
Q01959	1736	SC6A3_HUMAN	Dopamine transporter	Sodium-dependent dopamine transporter (DA transporter) (DAT) (Solute carrier family 6 member 3)	SLC6A3*DAT1	SLC6A3	Transporter	Electrochemical transporter		Electrochemical transporter
Q02083	6	NAAA_HUMAN	N-acylsphingosine-amidohydrolase	N-acylethanolamine-hydrolyzing acid amidase (EC 3.5.1.-) (Acid ceramidase-like protein) (N-acylsphingosine amidohydrolase-like) (ASAH-like protein) [Cleaved into: N-acylethanolamine-hydrolyzing acid amidase subunit alpha; N-acylethanolamine-hydrolyzing acid amidase subunit beta]	NAAA*ASAHL*PLT	NAAA	Enzyme			Hydrolyse
Q02127	443	PYRD_HUMAN	Dihydroorotate dehydrogenase	Dihydroorotate dehydrogenase (quinone), mitochondrial (DHOdehase) (EC 1.3.5.2) (Dihydroorotate oxidase)	DHODH	DHODH	Enzyme	Oxidoreductase		Oxidoreductase
Q02156	246	KPCE_HUMAN	Protein kinase C epsilon	Protein kinase C epsilon type (EC 2.7.11.13) (nPKC-epsilon)	PRKCE*PKCE	PRKCE	Enzyme	Kinase	2WH0|5LIH	Kinase
Q02224	9	CENPE_HUMAN	Centromere-associated protein E	Centromere-associated protein E (Centromere protein E) (CENP-E) (Kinesin-7) (Kinesin-related protein CENPE)	CENPE	CENPE	Unclassified protein			Unclassified protein
Q02643	1	GHRHR_HUMAN	Growth hormone-releasing hormone receptor	Growth hormone-releasing hormone receptor (GHRH receptor) (Growth hormone-releasing factor receptor) (GRF receptor) (GRFR)	GHRHR	GHRHR	Membrane receptor	Other Categories		Family B GPCR
Q02750	685	MP2K1_HUMAN	Dual specificity mitogen-activated protein kinase kinase 1	Dual specificity mitogen-activated protein kinase kinase 1 (MAP kinase kinase 1) (MAPKK 1) (MKK1) (EC 2.7.12.2) (ERK activator kinase 1) (MAPK/ERK kinase 1) (MEK 1)	MAP2K1*MEK1*PRKMK1	MAP2K1	Enzyme	Kinase	1S9J|2P55|3DV3|3DY7|3E8N|3EQB|3EQC|3EQD|3EQF|3EQG|3EQH|3EQI|3MBL|3ORN|3OS3|3PP1|3SLS|3V01|3V04|3VVH|3W8Q|3WIG|3ZLS|3ZLW|3ZLX|3ZLY|3ZM4|4AN2|4AN3|4AN9|4ANB|4ARK|4LMN|4MNE|4U7Z|4U80|4U81|5BX0|5EYM|5HZE|5YT3|6U2G	Kinase
Q02763	461	TIE2_HUMAN	Tyrosine-protein kinase TIE-2	Angiopoietin-1 receptor (EC 2.7.10.1) (Endothelial tyrosine kinase) (Tunica interna endothelial cell kinase) (Tyrosine kinase with Ig and EGF homology domains-2) (Tyrosine-protein kinase receptor TEK) (Tyrosine-protein kinase receptor TIE-2) (hTIE2) (p140 TEK) (CD antigen CD202b)	TEK*TIE2*VMCM*VMCM1	TEK	Enzyme	Kinase	1FVR|2GY5|2GY7|2OO8|2OSC|2P4I|2WQB|3BEA|3L8P|4K0V|4X3J|5MYA|5MYB|5UTK|6MWE	Kinase
Q02779	29	M3K10_HUMAN	Mitogen-activated protein kinase kinase kinase 10	Mitogen-activated protein kinase kinase kinase 10 (EC 2.7.11.25) (Mixed lineage kinase 2) (Protein kinase MST)	MAP3K10*MLK2*MST	MAP3K10	Enzyme	Kinase	2RF0	Kinase
Q02790	3	FKBP4_HUMAN	FK506 binding protein 4	Peptidyl-prolyl cis-trans isomerase FKBP4 (PPIase FKBP4) (EC 5.2.1.8) (51 kDa FK506-binding protein) (FKBP51) (52 kDa FK506-binding protein) (52 kDa FKBP) (FKBP-52) (59 kDa immunophilin) (p59) (FK506-binding protein 4) (FKBP-4) (FKBP59) (HSP-binding immunophilin) (HBI) (Immunophilin FKBP52) (Rotamase) [Cleaved into: Peptidyl-prolyl cis-trans isomerase FKBP4, N-terminally processed]	FKBP4*FKBP52	FKBP4	Enzyme			Other
Q02880	34	TOP2B_HUMAN	DNA topoisomerase II beta	DNA topoisomerase 2-beta (EC 5.6.2.3) (DNA topoisomerase II, beta isozyme)	TOP2B	TOP2B	Enzyme	Other Categories		Other
Q03181	824	PPARD_HUMAN	Peroxisome proliferator-activated receptor delta	Peroxisome proliferator-activated receptor delta (PPAR-delta) (NUCI) (Nuclear hormone receptor 1) (NUC1) (Nuclear receptor subfamily 1 group C member 2) (Peroxisome proliferator-activated receptor beta) (PPAR-beta)	PPARD*NR1C2*PPARB	PPARD	Transcription factor	Other Categories		Transcription factor
Q03405	29	UPAR_HUMAN	Urokinase plasminogen activator surface receptor	Urokinase plasminogen activator surface receptor (U-PAR) (uPAR) (Monocyte activation antigen Mo3) (CD antigen CD87)	PLAUR*MO3*UPAR	PLAUR	Membrane receptor			other Membrane receptor
Q03431	28	PTH1R_HUMAN	Parathyroid hormone receptor	Parathyroid hormone/parathyroid hormone-related peptide receptor (PTH/PTHrP type I receptor) (PTH/PTHr receptor) (Parathyroid hormone 1 receptor) (PTH1 receptor)	PTH1R*PTHR*PTHR1	PTH1R	Membrane receptor	Other Categories		Family B GPCR
Q04206	179	TF65_HUMAN	Nuclear factor NF-kappa-B p65 subunit	Transcription factor p65 (Nuclear factor NF-kappa-B p65 subunit) (Nuclear factor of kappa light polypeptide gene enhancer in B-cells 3)	RELA*NFKB3	RELA	Transcription factor			Transcription factor
Q04609	164	FOLH1_HUMAN	Glutamate carboxypeptidase II	Glutamate carboxypeptidase 2 (EC 3.4.17.21) (Cell growth-inhibiting gene 27 protein) (Folate hydrolase 1) (Folylpoly-gamma-glutamate carboxypeptidase) (FGCP) (Glutamate carboxypeptidase II) (GCPII) (Membrane glutamate carboxypeptidase) (mGCP) (N-acetylated-alpha-linked acidic dipeptidase I) (NAALADase I) (Prostate-specific membrane antigen) (PSM) (PSMA) (Pteroylpoly-gamma-glutamate carboxypeptida…	FOLH1*FOLH*NAALAD1*PSM*PSMA*GIG27	FOLH1	Enzyme	Protease		Protease
Q04759	524	KPCT_HUMAN	Protein kinase C theta	Protein kinase C theta type (EC 2.7.11.13) (nPKC-theta)	PRKCQ*PRKCT	PRKCQ	Enzyme	Kinase	1XJD|2ENJ|2ENN|2ENZ|2JED|4Q9Z|4RA5|5F9E	Kinase
Q04760	23	LGUL_HUMAN	Glyoxalase I	Lactoylglutathione lyase (EC 4.4.1.5) (Aldoketomutase) (Glyoxalase I) (Glx I) (Ketone-aldehyde mutase) (Methylglyoxalase) (S-D-lactoylglutathione methylglyoxal lyase)	GLO1	GLO1	Enzyme			Lyase
Q04771	102	ACVR1_HUMAN	Activin receptor type-1	Activin receptor type-1 (EC 2.7.11.30) (Activin receptor type I) (ACTR-I) (Activin receptor-like kinase 2) (ALK-2) (Serine/threonine-protein kinase receptor R1) (SKR1) (TGF-B superfamily receptor type I) (TSR-I)	ACVR1*ACVRLK2	ACVR1	Enzyme	Kinase	3H9R|3MTF|3OOM|3Q4U|4BGG|4C02|4DYM|5OXG|5OY6|6ACR|6EIX|6GI6|6GIN|6GIP|6I1S|6SRH	Kinase
Q04828	18	AK1C1_HUMAN	Aldo-keto reductase family 1 member C1	Aldo-keto reductase family 1 member C1 (EC 1.1.1.-) (20-alpha-hydroxysteroid dehydrogenase) (20-alpha-HSD) (EC 1.1.1.149) (Chlordecone reductase homolog HAKRC) (Dihydrodiol dehydrogenase 1/2) (DD1/DD2) (High-affinity hepatic bile acid-binding protein) (HBAB) (Indanol dehydrogenase) (EC 1.1.1.112) (Trans-1,2-dihydrobenzene-1,2-diol dehydrogenase) (EC 1.3.1.20)	AKR1C1*DDH*DDH1	AKR1C1	Enzyme			Oxidoreductase
Q04912	123	RON_HUMAN	Macrophage-stimulating protein receptor	Macrophage-stimulating protein receptor (MSP receptor) (EC 2.7.10.1) (CDw136) (Protein-tyrosine kinase 8) (p185-Ron) (CD antigen CD136) [Cleaved into: Macrophage-stimulating protein receptor alpha chain; Macrophage-stimulating protein receptor beta chain]	MST1R*PTK8*RON	MST1R	Enzyme	Kinase	3PLS|4FWW|4QT8	Kinase
Q05209	9	PTN12_HUMAN	Protein-tyrosine phosphatase G1	Tyrosine-protein phosphatase non-receptor type 12 (EC 3.1.3.48) (PTP-PEST) (Protein-tyrosine phosphatase G1) (PTPG1)	PTPN12	PTPN12	Enzyme	Other Categories		Phosphatatse
Q05397	293	FAK1_HUMAN	Focal adhesion kinase 1	Focal adhesion kinase 1 (FADK 1) (EC 2.7.10.2) (Focal adhesion kinase-related nonkinase) (FRNK) (Protein phosphatase 1 regulatory subunit 71) (PPP1R71) (Protein-tyrosine kinase 2) (p125FAK) (pp125FAK)	PTK2*FAK*FAK1	PTK2	Enzyme	Kinase	1K04|1K05|1MP8|1OW6|1OW7|1OW8|2ETM|2IJM|3B71|3BZ3|3PXK|3S9O|4EBV|4EBW|4GU6|4GU9|4I4E|4I4F|4K8A|4K9Y|4KAB|4KAO|4NY0|4Q9S|6I8Z	Kinase
Q05469	136	LIPS_HUMAN	Hormone sensitive lipase	Hormone-sensitive lipase (HSL) (EC 3.1.1.79)	LIPE	LIPE	Enzyme			Hydrolyse
Q05513	40	KPCZ_HUMAN	Protein kinase C zeta	Protein kinase C zeta type (EC 2.7.11.13) (nPKC-zeta)	PRKCZ*PKC2	PRKCZ	Enzyme	Kinase		Kinase
Q05586	69	NMDZ1_HUMAN	Glutamate (NMDA) receptor subunit zeta 1	Glutamate receptor ionotropic, NMDA 1 (GluN1) (Glutamate [NMDA] receptor subunit zeta-1) (N-methyl-D-aspartate receptor subunit NR1) (NMD-R1)	GRIN1*NMDAR1	GRIN1	Ion channel	Ligand-gated ion channel		Ligand-gated ion channel
Q05655	567	KPCD_HUMAN	Protein kinase C delta	Protein kinase C delta type (EC 2.7.11.13) (Tyrosine-protein kinase PRKCD) (EC 2.7.10.2) (nPKC-delta) [Cleaved into: Protein kinase C delta type regulatory subunit; Protein kinase C delta type catalytic subunit (Sphingosine-dependent protein kinase-1) (SDK1)]	PRKCD	PRKCD	Enzyme	Kinase	1YRK|2YUU	Kinase
Q05823	21	RN5A_HUMAN	RNase L	2-5A-dependent ribonuclease (2-5A-dependent RNase) (EC 3.1.26.-) (Ribonuclease 4) (Ribonuclease L) (RNase L)	RNASEL*RNS4	RNASEL	Enzyme	Hydrolase	1WDY|4G8K|4G8L|4OAU|4OAV	Hydrolyse
Q05932	14	FOLC_HUMAN	Folylpoly-gamma-glutamate synthetase	Folylpolyglutamate synthase, mitochondrial (EC 6.3.2.17) (Folylpoly-gamma-glutamate synthetase) (FPGS) (Tetrahydrofolylpolyglutamate synthase) (Tetrahydrofolate synthase)	FPGS	FPGS	Enzyme			Ligase
Q05940	3	VMAT2_HUMAN	Synaptic vesicular amine transporter	Synaptic vesicular amine transporter (Monoamine transporter) (Solute carrier family 18 member 2) (Vesicular amine transporter 2) (VAT2)	SLC18A2*SVMT*VMAT2	SLC18A2	Transporter	Electrochemical transporter		Electrochemical transporter
Q06124	45	PTN11_HUMAN	Protein-tyrosine phosphatase 2C	Tyrosine-protein phosphatase non-receptor type 11 (EC 3.1.3.48) (Protein-tyrosine phosphatase 1D) (PTP-1D) (Protein-tyrosine phosphatase 2C) (PTP-2C) (SH-PTP2) (SHP-2) (Shp2) (SH-PTP3)	PTPN11*PTP2C*SHPTP2	PTPN11	Enzyme	Other Categories		Phosphatatse
Q06187	327	BTK_HUMAN	Tyrosine-protein kinase BTK	Tyrosine-protein kinase BTK (EC 2.7.10.2) (Agammaglobulinemia tyrosine kinase) (ATK) (B-cell progenitor kinase) (BPK) (Bruton tyrosine kinase)	BTK*AGMX1*ATK*BPK	BTK	Enzyme	Kinase	1AWW|1AWX|1B55|1BTK|1BWN|1K2P|1QLY|2GE9|2Z0P|3GEN|3K54|3OCS|3OCT|3P08|3PIX|3PIY|3PIZ|3PJ1|3PJ2|3PJ3|4NWM|4OT5|4OT6|4OTF|4OTQ|4OTR|4RFY|4RFZ|4RG0|4RX5|4YHF|4Z3V|4ZLY|4ZLZ|5BPY|5BQ0|5FBN|5FBO|5J87|5JRS|5KUP|5P9F|5P9G|5P9H|5P9I|5P9J|5P9K|5P9L|5P9M|5T18|5U9D|5VFI|5VGO|5XYZ|5ZZ4|6AUA|6AUB|6BIK|6BKE|6BKH|6BKW|6BLN|6DI0|6DI1|6DI3|6DI5|6DI9|6E4F|6EP9|6HRP|6HRT|6N9P|6NFH|6NFI|6NZM|6O8I|6OMU|6S90	Kinase
Q06278	9	AOXA_HUMAN	Aldehyde oxidase	Aldehyde oxidase (EC 1.2.3.1) (Aldehyde oxidase 1) (Azaheterocycle hydroxylase) (EC 1.17.3.-)	AOX1*AO	AOX1	Enzyme			Oxidoreductase
Q06418	219	TYRO3_HUMAN	Tyrosine-protein kinase receptor TYRO3	Tyrosine-protein kinase receptor TYRO3 (EC 2.7.10.1) (Tyrosine-protein kinase BYK) (Tyrosine-protein kinase DTK) (Tyrosine-protein kinase RSE) (Tyrosine-protein kinase SKY) (Tyrosine-protein kinase TIF)	TYRO3*BYK*DTK*RSE*SKY*TIF	TYRO3	Enzyme	Kinase	1RHF	Kinase
Q07002	8	CDK18_HUMAN	Serine/threonine-protein kinase PCTAIRE-3	Cyclin-dependent kinase 18 (EC 2.7.11.22) (Cell division protein kinase 18) (PCTAIRE-motif protein kinase 3) (Serine/threonine-protein kinase PCTAIRE-3)	CDK18*PCTAIRE3*PCTK3	CDK18	Enzyme	Kinase		Kinase
Q07343	722	PDE4B_HUMAN	Phosphodiesterase 4B	cAMP-specific 3',5'-cyclic phosphodiesterase 4B (EC 3.1.4.53) (DPDE4) (PDE32)	PDE4B*DPDE4	PDE4B	Enzyme	Other Categories		Phosphodiesterase
Q07812	1	BAX_HUMAN	Apoptosis regulator BAX	Apoptosis regulator BAX (Bcl-2-like protein 4) (Bcl2-L-4)	BAX*BCL2L4	BAX	Ion channel	Other Categories		Ion channel
Q07817	383	B2CL1_HUMAN	Apoptosis regulator Bcl-X	Bcl-2-like protein 1 (Bcl2-L-1) (Apoptosis regulator Bcl-X)	BCL2L1*BCL2L*BCLX	BCL2L1	Ion channel	Other Categories		Ion channel
Q07820	224	MCL1_HUMAN	Induced myeloid leukemia cell differentiation protein Mcl-1	Induced myeloid leukemia cell differentiation protein Mcl-1 (Bcl-2-like protein 3) (Bcl2-L-3) (Bcl-2-related protein EAT/mcl1) (mcl1/EAT)	MCL1*BCL2L3	MCL1	Other cytosolic protein			Other cytosolic protein
Q07869	1199	PPARA_HUMAN	Peroxisome proliferator-activated receptor alpha	Peroxisome proliferator-activated receptor alpha (PPAR-alpha) (Nuclear receptor subfamily 1 group C member 1)	PPARA*NR1C1*PPAR	PPARA	Transcription factor	Other Categories		Transcription factor
Q07912	216	ACK1_HUMAN	Tyrosine kinase non-receptor protein 2	Activated CDC42 kinase 1 (ACK-1) (EC 2.7.10.2) (EC 2.7.11.1) (Tyrosine kinase non-receptor protein 2)	TNK2*ACK1	TNK2	Enzyme	Kinase	1CF4|1U46|1U4D|1U54|3EQP|3EQR|4EWH|4HZR|4HZS|4ID7|5ZXB	Kinase
Q07973	35	CP24A_HUMAN	Cytochrome P450 24A1	1,25-dihydroxyvitamin D(3) 24-hydroxylase, mitochondrial (24-OHase) (Vitamin D(3) 24-hydroxylase) (EC 1.14.15.16) (Cytochrome P450 24A1) (Cytochrome P450-CC24)	CYP24A1*CYP24	CYP24A1	Enzyme			Other
Q08188	1	TGM3_HUMAN	Protein-glutamine glutamyltransferase E	Protein-glutamine gamma-glutamyltransferase E (EC 2.3.2.13) (Transglutaminase E) (TG(E)) (TGE) (TGase E) (Transglutaminase-3) (TGase-3) [Cleaved into: Protein-glutamine gamma-glutamyltransferase E 50 kDa catalytic chain; Protein-glutamine gamma-glutamyltransferase E 27 kDa non-catalytic chain]	TGM3	TGM3	Enzyme			Other
Q08209	23	PP2BA_HUMAN	Serine/threonine protein phosphatase 2B catalytic subunit, alpha isoform	Serine/threonine-protein phosphatase 2B catalytic subunit alpha isoform (EC 3.1.3.16) (CAM-PRP catalytic subunit) (Calmodulin-dependent calcineurin A subunit alpha isoform)	PPP3CA*CALNA*CNA	PPP3CA	Enzyme	Other Categories		Phosphatatse
Q08345	74	DDR1_HUMAN	Epithelial discoidin domain-containing receptor 1	Epithelial discoidin domain-containing receptor 1 (Epithelial discoidin domain receptor 1) (EC 2.7.10.1) (CD167 antigen-like family member A) (Cell adhesion kinase) (Discoidin receptor tyrosine kinase) (HGK2) (Mammary carcinoma kinase 10) (MCK-10) (Protein-tyrosine kinase 3A) (Protein-tyrosine kinase RTK-6) (TRK E) (Tyrosine kinase DDR) (Tyrosine-protein kinase CAK) (CD antigen CD167a)	DDR1*CAK*EDDR1*NEP*NTRK4*PTK3A*RTK6*TRKE	DDR1	Enzyme	Kinase	3ZOS|4AG4|4BKJ|4CKR|5BVK|5BVN|5BVO|5BVW|5FDP|5FDX|6BRJ|6BSD|6FEW|6FEX|6FIL|6FIN|6FIO|6FIQ|6GWR|6HP9	Kinase
Q08493	73	PDE4C_HUMAN	Phosphodiesterase 4C	cAMP-specific 3',5'-cyclic phosphodiesterase 4C (EC 3.1.4.53) (DPDE1) (PDE21)	PDE4C*DPDE1	PDE4C	Enzyme	Other Categories		Phosphodiesterase
Q08499	382	PDE4D_HUMAN	Phosphodiesterase 4D	cAMP-specific 3',5'-cyclic phosphodiesterase 4D (EC 3.1.4.53) (DPDE3) (PDE43)	PDE4D*DPDE3	PDE4D	Enzyme	Other Categories		Phosphodiesterase
Q08752	2	PPID_HUMAN	Peptidyl-prolyl cis-trans isomerase D	Peptidyl-prolyl cis-trans isomerase D (PPIase D) (EC 5.2.1.8) (40 kDa peptidyl-prolyl cis-trans isomerase) (Cyclophilin-40) (CYP-40) (Cyclophilin-related protein) (Rotamase D)	PPID*CYP40*CYPD	PPID	Enzyme			Other
Q08828	24	ADCY1_HUMAN	Brain adenylate cyclase 1	Adenylate cyclase type 1 (EC 4.6.1.1) (ATP pyrophosphate-lyase 1) (Adenylate cyclase type I) (Adenylyl cyclase 1) (Ca(2+)/calmodulin-activated adenylyl cyclase)	ADCY1	ADCY1	Enzyme			Lyase
Q08881	572	ITK_HUMAN	Tyrosine-protein kinase ITK/TSK	Tyrosine-protein kinase ITK/TSK (EC 2.7.10.2) (Interleukin-2-inducible T-cell kinase) (IL-2-inducible T-cell kinase) (Kinase EMT) (T-cell-specific kinase) (Tyrosine-protein kinase Lyk)	ITK*EMT*LYK	ITK	Enzyme	Kinase	1SM2|1SNU|1SNX|2E6I|2LMJ|2YUQ|3MIY|3MJ1|3MJ2|3QGW|3QGY|3T9T|3V5J|3V5L|3V8T|3V8W|4HCT|4HCU|4HCV|4KIO|4L7S|4M0Y|4M0Z|4M12|4M13|4M14|4M15|4MF0|4MF1|4PP9|4PPA|4PPB|4PPC|4PQN|4QD6|4RFM	Kinase
Q09013	10	DMPK_HUMAN	Myotonin-protein kinase	Myotonin-protein kinase (MT-PK) (EC 2.7.11.1) (DM-kinase) (DMK) (DM1 protein kinase) (DMPK) (Myotonic dystrophy protein kinase)	DMPK*DM1PK*MDPK	DMPK	Enzyme	Kinase	1WT6|2VD5	Kinase
Q09428	5	ABCC8_HUMAN	Sulfonylurea receptor 1	ATP-binding cassette sub-family C member 8 (Sulfonylurea receptor 1)	ABCC8*HRINS*SUR*SUR1	ABCC8	Transporter	Other Categories		Transporter
Q09472	8	EP300_HUMAN	Histone acetyltransferase p300	Histone acetyltransferase p300 (p300 HAT) (EC 2.3.1.48) (E1A-associated protein p300) (Histone butyryltransferase p300) (EC 2.3.1.-) (Histone crotonyltransferase p300) (EC 2.3.1.-) (Protein propionyltransferase p300) (EC 2.3.1.-)	EP300*P300	EP300	Epigenetic regulator	Other Categories		Epigenetic regulator
Q12791	14	KCMA1_HUMAN	Calcium-activated potassium channel subunit alpha-1	Calcium-activated potassium channel subunit alpha-1 (BK channel) (BKCA alpha) (Calcium-activated potassium channel, subfamily M subunit alpha-1) (K(VCA)alpha) (KCa1.1) (Maxi K channel) (MaxiK) (Slo-alpha) (Slo1) (Slowpoke homolog) (Slo homolog) (hSlo)	KCNMA1*KCNMA*SLO	KCNMA1	Ion channel	Voltage-gated ion channel		Voltage-gated ion channel
Q12809	1334	KCNH2_HUMAN	HERG	Potassium voltage-gated channel subfamily H member 2 (Eag homolog) (Ether-a-go-go-related gene potassium channel 1) (ERG-1) (Eag-related protein 1) (Ether-a-go-go-related protein 1) (H-ERG) (hERG-1) (hERG1) (Voltage-gated potassium channel subunit Kv11.1)	KCNH2*ERG*ERG1*HERG	KCNH2	Ion channel	Voltage-gated ion channel		Voltage-gated ion channel
Q12851	246	M4K2_HUMAN	Mitogen-activated protein kinase kinase kinase kinase 2	Mitogen-activated protein kinase kinase kinase kinase 2 (EC 2.7.11.1) (B lymphocyte serine/threonine-protein kinase) (Germinal center kinase) (GC kinase) (MAPK/ERK kinase kinase kinase 2) (MEK kinase kinase 2) (MEKKK 2) (Rab8-interacting protein)	MAP4K2*GCK*RAB8IP	MAP4K2	Enzyme	Kinase		Kinase
Q12852	46	M3K12_HUMAN	Mitogen-activated protein kinase kinase kinase 12	Mitogen-activated protein kinase kinase kinase 12 (EC 2.7.11.25) (Dual leucine zipper bearing kinase) (DLK) (Leucine-zipper protein kinase) (ZPK) (MAPK-upstream kinase) (MUK) (Mixed lineage kinase)	MAP3K12*ZPK	MAP3K12	Enzyme			Kinase
Q12866	139	MERTK_HUMAN	Proto-oncogene tyrosine-protein kinase MER	Tyrosine-protein kinase Mer (EC 2.7.10.1) (Proto-oncogene c-Mer) (Receptor tyrosine kinase MerTK)	MERTK*MER	MERTK	Enzyme	Kinase	2DBJ|2P0C|3BPR|3BRB|3TCP|4M3Q|4MH7|4MHA|5K0K|5K0X|5TC0|5TD2|5U6C|6MEP	Kinase
Q12879	1	NMDE1_HUMAN	Glutamate [NMDA] receptor subunit epsilon 1	Glutamate receptor ionotropic, NMDA 2A (GluN2A) (Glutamate [NMDA] receptor subunit epsilon-1) (N-methyl D-aspartate receptor subtype 2A) (NMDAR2A) (NR2A) (hNR2A)	GRIN2A*NMDAR2A	GRIN2A	Ion channel	Ligand-gated ion channel		Ligand-gated ion channel
Q12882	6	DPYD_HUMAN	Dihydropyrimidine dehydrogenase	Dihydropyrimidine dehydrogenase [NADP(+)] (DHPDHase) (DPD) (EC 1.3.1.2) (Dihydrothymine dehydrogenase) (Dihydrouracil dehydrogenase)	DPYD	DPYD	Enzyme			Oxidoreductase
Q12884	81	SEPR_HUMAN	Fibroblast activation protein alpha	Prolyl endopeptidase FAP (EC 3.4.21.26) (170 kDa melanoma membrane-bound gelatinase) (Dipeptidyl peptidase FAP) (EC 3.4.14.5) (Fibroblast activation protein alpha) (FAPalpha) (Gelatine degradation protease FAP) (EC 3.4.21.-) (Integral membrane serine protease) (Post-proline cleaving enzyme) (Serine integral membrane protease) (SIMP) (Surface-expressed protease) (Seprase) [Cleaved into: Antiplasmi…	FAP	FAP	Enzyme	Protease		Protease
Q12908	156	NTCP2_HUMAN	Ileal bile acid transporter	Ileal sodium/bile acid cotransporter (Apical sodium-dependent bile acid transporter) (ASBT) (Ileal Na(+)/bile acid cotransporter) (Ileal sodium-dependent bile acid transporter) (IBAT) (ISBT) (Na(+)-dependent ileal bile acid transporter) (Sodium/taurocholate cotransporting polypeptide, ileal) (Solute carrier family 10 member 2)	SLC10A2*ASBT*ISBT*NTCP2	SLC10A2	Transporter	Electrochemical transporter		Electrochemical transporter
Q12923	2	PTN13_HUMAN	Protein-tyrosine phosphatase 1E	Tyrosine-protein phosphatase non-receptor type 13 (EC 3.1.3.48) (Fas-associated protein-tyrosine phosphatase 1) (FAP-1) (PTP-BAS) (Protein-tyrosine phosphatase 1E) (PTP-E1) (hPTPE1) (Protein-tyrosine phosphatase PTPL1)	PTPN13*PNP1*PTP1E*PTPL1	PTPN13	Enzyme	Other Categories		Phosphatatse
Q13002	37	GRIK2_HUMAN	Glutamate receptor ionotropic kainate 2	Glutamate receptor ionotropic, kainate 2 (GluK2) (Excitatory amino acid receptor 4) (EAA4) (Glutamate receptor 6) (GluR-6) (GluR6)	GRIK2*GLUR6	GRIK2	Ion channel	Ligand-gated ion channel		Ligand-gated ion channel
Q13003	10	GRIK3_HUMAN	Glutamate receptor ionotropic kainate 3	Glutamate receptor ionotropic, kainate 3 (GluK3) (Excitatory amino acid receptor 5) (EAA5) (Glutamate receptor 7) (GluR-7) (GluR7)	GRIK3*GLUR7	GRIK3	Ion channel	Ligand-gated ion channel		Ligand-gated ion channel
Q13043	18	STK4_HUMAN	Serine/threonine-protein kinase MST1	Serine/threonine-protein kinase 4 (EC 2.7.11.1) (Mammalian STE20-like protein kinase 1) (MST-1) (STE20-like kinase MST1) (Serine/threonine-protein kinase Krs-2) [Cleaved into: Serine/threonine-protein kinase 4 37kDa subunit (MST1/N); Serine/threonine-protein kinase 4 18kDa subunit (MST1/C)]	STK4*KRS2*MST1	STK4	Enzyme	Kinase	2JO8|3COM|4NR2|4OH8|5TWG|5TWH	Kinase
Q13085	135	ACACA_HUMAN	Acetyl-CoA carboxylase 1	Acetyl-CoA carboxylase 1 (ACC1) (EC 6.4.1.2) (Acetyl-Coenzyme A carboxylase alpha) (ACC-alpha) [Includes: Biotin carboxylase (EC 6.3.4.14)]	ACACA*ACAC*ACC1*ACCA	ACACA	Enzyme			N/A
Q13093	262	PAFA_HUMAN	LDL-associated phospholipase A2	Platelet-activating factor acetylhydrolase (PAF acetylhydrolase) (EC 3.1.1.47) (1-alkyl-2-acetylglycerophosphocholine esterase) (2-acetyl-1-alkylglycerophosphocholine esterase) (Group-VIIA phospholipase A2) (gVIIA-PLA2) (LDL-associated phospholipase A2) (LDL-PLA(2)) (PAF 2-acylhydrolase)	PLA2G7*PAFAH	PLA2G7	Enzyme			Hydrolyse
Q13126	65	MTAP_HUMAN	S-methyl-5-thioadenosine phosphorylase	S-methyl-5'-thioadenosine phosphorylase (EC 2.4.2.28) (5'-methylthioadenosine phosphorylase) (MTA phosphorylase) (MTAP) (MTAPase)	MTAP*MSAP	MTAP	Enzyme			N/A
Q13131	162	AAPK1_HUMAN	AMP-activated protein kinase, alpha-1 subunit	5'-AMP-activated protein kinase catalytic subunit alpha-1 (AMPK subunit alpha-1) (EC 2.7.11.1) (Acetyl-CoA carboxylase kinase) (ACACA kinase) (EC 2.7.11.27) (Hydroxymethylglutaryl-CoA reductase kinase) (HMGCR kinase) (EC 2.7.11.31) (Tau-protein kinase PRKAA1) (EC 2.7.11.26)	PRKAA1*AMPK1	PRKAA1	Enzyme	Kinase	4RED|4RER|4REW|5EZV|6C9F|6C9G|6C9H|6C9J	Kinase
Q13133	387	NR1H3_HUMAN	LXR-alpha	Oxysterols receptor LXR-alpha (Liver X receptor alpha) (Nuclear receptor subfamily 1 group H member 3)	NR1H3*LXRA	NR1H3	Transcription factor	Other Categories		Transcription factor
Q13153	40	PAK1_HUMAN	Serine/threonine-protein kinase PAK 1	Serine/threonine-protein kinase PAK 1 (EC 2.7.11.1) (Alpha-PAK) (p21-activated kinase 1) (PAK-1) (p65-PAK)	PAK1	PAK1	Enzyme	Kinase	1F3M|1YHV|1YHW|1ZSG|2HY8|2QME|3DVP|3FXZ|3FY0|3Q4Z|3Q52|3Q53|4DAW|4EQC|4O0R|4O0T|4P90|4ZJI|4ZJJ|4ZLO|4ZY4|4ZY5|4ZY6|5DEW|5DEY|5DFP|5IME|5KBQ|5KBR|6B16	Kinase
Q13163	34	MP2K5_HUMAN	Dual specificity mitogen-activated protein kinase kinase 5	Dual specificity mitogen-activated protein kinase kinase 5 (MAP kinase kinase 5) (MAPKK 5) (EC 2.7.12.2) (MAPK/ERK kinase 5) (MEK 5)	MAP2K5*MEK5*MKK5*PRKMK5	MAP2K5	Enzyme	Kinase	2NPT|2O2V|4IC7	Kinase
Q13164	26	MK07_HUMAN	Mitogen-activated protein kinase 7	Mitogen-activated protein kinase 7 (MAP kinase 7) (MAPK 7) (EC 2.7.11.24) (Big MAP kinase 1) (BMK-1) (Extracellular signal-regulated kinase 5) (ERK-5)	MAPK7*BMK1*ERK5*PRKM7	MAPK7	Enzyme	Kinase	2Q8Y|4B99|4IC7|4IC8|4ZSG|4ZSJ|4ZSL|5BYY|5BYZ|5O7I|6HKM|6HKN	Kinase
Q13177	10	PAK2_HUMAN	Serine/threonine-protein kinase PAK 2	Serine/threonine-protein kinase PAK 2 (EC 2.7.11.1) (Gamma-PAK) (PAK65) (S6/H4 kinase) (p21-activated kinase 2) (PAK-2) (p58) [Cleaved into: PAK-2p27 (p27); PAK-2p34 (p34) (C-t-PAK2)]	PAK2	PAK2	Enzyme	Kinase	3PCS	Kinase
Q13188	209	STK3_HUMAN	Serine/threonine-protein kinase MST2	Serine/threonine-protein kinase 3 (EC 2.7.11.1) (Mammalian STE20-like protein kinase 2) (MST-2) (STE20-like kinase MST2) (Serine/threonine-protein kinase Krs-1) [Cleaved into: Serine/threonine-protein kinase 3 36kDa subunit (MST2/N); Serine/threonine-protein kinase 3 20kDa subunit (MST2/C)]	STK3*KRS1*MST2	STK3	Enzyme	Kinase	3WWS|4HKD|4L0N|4LG4|4LGD|4OH9|5BRM|5DH3|6AO5|6AR2	Kinase
Q13224	106	NMDE2_HUMAN	Glutamate [NMDA] receptor subunit epsilon 2	Glutamate receptor ionotropic, NMDA 2B (GluN2B) (Glutamate [NMDA] receptor subunit epsilon-2) (N-methyl D-aspartate receptor subtype 2B) (NMDAR2B) (NR2B) (N-methyl-D-aspartate receptor subunit 3) (NR3) (hNR3)	GRIN2B*NMDAR2B	GRIN2B	Ion channel	Ligand-gated ion channel		Ligand-gated ion channel
Q13231	5	CHIT1_HUMAN	Chitinase 1	Chitotriosidase-1 (EC 3.2.1.14) (Chitinase-1)	CHIT1	CHIT1	Enzyme			Hydrolyse
Q13233	3	M3K1_HUMAN	Mitogen-activated protein kinase kinase kinase 1	Mitogen-activated protein kinase kinase kinase 1 (EC 2.7.11.25) (MAPK/ERK kinase kinase 1) (MEK kinase 1) (MEKK 1)	MAP3K1*MAPKKK1*MEKK*MEKK1	MAP3K1	Enzyme	Kinase		Kinase
Q13237	70	KGP2_HUMAN	cGMP-dependent protein kinase 2	cGMP-dependent protein kinase 2 (cGK 2) (cGK2) (EC 2.7.11.12) (cGMP-dependent protein kinase II) (cGKII)	PRKG2*PRKGR2	PRKG2	Enzyme	Kinase	5BV6|5C6C|5C8W|5JIX|5JIZ|6BQ8	Kinase
Q13255	409	GRM1_HUMAN	Metabotropic glutamate receptor 1	Metabotropic glutamate receptor 1 (mGluR1)	GRM1*GPRC1A*MGLUR1	GRM1	Membrane receptor	Other Categories		Family C GPCR
Q13258	362	PD2R_HUMAN	Prostanoid DP receptor	Prostaglandin D2 receptor (PGD receptor) (PGD2 receptor) (Prostanoid DP receptor)	PTGDR	PTGDR	Membrane receptor	Family A G protein-coupled receptor		Family A GPCR
Q13285	84	STF1_HUMAN	Steroidogenic factor 1	Steroidogenic factor 1 (SF-1) (STF-1) (hSF-1) (Adrenal 4-binding protein) (Fushi tarazu factor homolog 1) (Nuclear receptor subfamily 5 group A member 1) (Steroid hormone receptor Ad4BP)	NR5A1*AD4BP*FTZF1*SF1	NR5A1	Transcription factor	Other Categories		Transcription factor
Q13304	11	GPR17_HUMAN	Uracil nucleotide/cysteinyl leukotriene receptor	Uracil nucleotide/cysteinyl leukotriene receptor (UDP/CysLT receptor) (G-protein coupled receptor 17) (P2Y-like receptor) (R12)	GPR17	GPR17	Membrane receptor	Family A G protein-coupled receptor		Family A GPCR
Q13315	12	ATM_HUMAN	Serine-protein kinase ATM	Serine-protein kinase ATM (EC 2.7.11.1) (Ataxia telangiectasia mutated) (A-T mutated)	ATM	ATM	Enzyme	Kinase	5NP0|5NP1|6HKA	Kinase
Q13370	72	PDE3B_HUMAN	Phosphodiesterase 3B	cGMP-inhibited 3',5'-cyclic phosphodiesterase B (EC 3.1.4.17) (CGIPDE1) (CGIP1) (Cyclic GMP-inhibited phosphodiesterase B) (CGI-PDE B)	PDE3B	PDE3B	Enzyme	Other Categories		Phosphodiesterase
Q13393	129	PLD1_HUMAN	Phospholipase D1	Phospholipase D1 (PLD 1) (hPLD1) (EC 3.1.4.4) (Choline phosphatase 1) (Phosphatidylcholine-hydrolyzing phospholipase D1)	PLD1	PLD1	Enzyme	Hydrolase		Hydrolyse
Q13418	1	ILK_HUMAN	Serine/threonine-protein kinase ILK-1	Integrin-linked protein kinase (EC 2.7.11.1) (59 kDa serine/threonine-protein kinase) (ILK-1) (ILK-2) (p59ILK)	ILK*ILK1*ILK2	ILK	Enzyme	Kinase	2KBX|3F6Q|3IXE|3KMU|3KMW|3REP|4HI8|4HI9|6MIB	Kinase
Q13443	22	ADAM9_HUMAN	ADAM9	Disintegrin and metalloproteinase domain-containing protein 9 (ADAM 9) (EC 3.4.24.-) (Cellular disintegrin-related protein) (Meltrin-gamma) (Metalloprotease/disintegrin/cysteine-rich protein 9) (Myeloma cell metalloproteinase)	ADAM9*KIAA0021*MCMP*MDC9*MLTNG	ADAM9	Enzyme	Protease		Protease
Q13464	606	ROCK1_HUMAN	Rho-associated protein kinase 1	Rho-associated protein kinase 1 (EC 2.7.11.1) (Renal carcinoma antigen NY-REN-35) (Rho-associated, coiled-coil-containing protein kinase 1) (Rho-associated, coiled-coil-containing protein kinase I) (ROCK-I) (p160 ROCK-1) (p160ROCK)	ROCK1	ROCK1	Enzyme	Kinase	1S1C|2ESM|2ETK|2ETR|2V55|3D9V|3NCZ|3NDM|3O0Z|3TV7|3TWJ|3V8S|4L2W|4W7P|4YVC|4YVE|5BML|5F5P|5HVU|5KKS|5KKT|5UZJ|5WNE|5WNF|5WNG|5WNH|6E9W	Kinase
Q13470	20	TNK1_HUMAN	Non-receptor tyrosine-protein kinase TNK1	Non-receptor tyrosine-protein kinase TNK1 (EC 2.7.10.2) (CD38 negative kinase 1)	TNK1	TNK1	Enzyme	Kinase		Kinase
Q13489	87	BIRC3_HUMAN	Baculoviral IAP repeat-containing protein 3	Baculoviral IAP repeat-containing protein 3 (EC 2.3.2.27) (Apoptosis inhibitor 2) (API2) (Cellular inhibitor of apoptosis 2) (C-IAP2) (IAP homolog C) (Inhibitor of apoptosis protein 1) (hIAP-1) (hIAP1) (RING finger protein 49) (RING-type E3 ubiquitin transferase BIRC3) (TNFR2-TRAF-signaling complex protein 1)	BIRC3*API2*MIHC*RNF49	BIRC3	Enzyme			N/A
Q13507	14	TRPC3_HUMAN	Short transient receptor potential channel 3	Short transient receptor potential channel 3 (TrpC3) (Transient receptor protein 3) (TRP-3) (hTrp-3) (hTrp3)	TRPC3*TRP3	TRPC3	Ion channel	Voltage-gated ion channel		Voltage-gated ion channel
Q13509	7	TBB3_HUMAN	Tubulin beta-3 chain	Tubulin beta-3 chain (Tubulin beta-4 chain) (Tubulin beta-III)	TUBB3*TUBB4	TUBB3	Other Categories			Other Categories
Q13523	8	PRP4B_HUMAN	Serine/threonine-protein kinase PRP4 homolog	Serine/threonine-protein kinase PRP4 homolog (EC 2.7.11.1) (PRP4 kinase) (PRP4 pre-mRNA-processing factor 4 homolog)	PRPF4B*KIAA0536*PRP4*PRP4H*PRP4K	PRPF4B	Enzyme			Kinase
Q13526	47	PIN1_HUMAN	Peptidyl-prolyl cis-trans isomerase NIMA-interacting 1	Peptidyl-prolyl cis-trans isomerase NIMA-interacting 1 (EC 5.2.1.8) (Peptidyl-prolyl cis-trans isomerase Pin1) (PPIase Pin1) (Rotamase Pin1)	PIN1	PIN1	Enzyme			Other
Q13535	80	ATR_HUMAN	Serine-protein kinase ATR	Serine/threonine-protein kinase ATR (EC 2.7.11.1) (Ataxia telangiectasia and Rad3-related protein) (FRAP-related protein 1)	ATR*FRP1	ATR	Enzyme	Kinase	5YZ0	Kinase
Q13546	43	RIPK1_HUMAN	Receptor-interacting serine/threonine-protein kinase 1	Receptor-interacting serine/threonine-protein kinase 1 (EC 2.7.11.1) (Cell death protein RIP) (Receptor-interacting protein 1) (RIP-1)	RIPK1*RIP*RIP1	RIPK1	Enzyme	Kinase	4ITH|4ITI|4ITJ|4NEU|5HX6|5TX5|5V7Z|6AC5|6C3E|6C4D|6HHO|6NW2|6NYH|6OCQ|6R5F|6RLN	Kinase
Q13547	1598	HDAC1_HUMAN	Histone deacetylase 1	Histone deacetylase 1 (HD1) (EC 3.5.1.98)	HDAC1*RPD3L1	HDAC1	Epigenetic regulator	Other Categories		Epigenetic regulator
Q13554	26	KCC2B_HUMAN	CaM kinase II beta	Calcium/calmodulin-dependent protein kinase type II subunit beta (CaM kinase II subunit beta) (CaMK-II subunit beta) (EC 2.7.11.17)	CAMK2B*CAM2*CAMK2*CAMKB	CAMK2B	Enzyme	Kinase	3BHH	Kinase
Q13555	65	KCC2G_HUMAN	CaM kinase II gamma	Calcium/calmodulin-dependent protein kinase type II subunit gamma (CaM kinase II subunit gamma) (CaMK-II subunit gamma) (EC 2.7.11.17)	CAMK2G*CAMK*CAMK-II*CAMKG	CAMK2G	Enzyme	Kinase	2UX0|2V7O	Kinase
Q13557	141	KCC2D_HUMAN	CaM kinase II delta	Calcium/calmodulin-dependent protein kinase type II subunit delta (CaM kinase II subunit delta) (CaMK-II subunit delta) (EC 2.7.11.17)	CAMK2D*CAMKD	CAMK2D	Enzyme	Kinase	2VN9|2W2C|2WEL|3GP2|5VLO|6AYW	Kinase
Q13563	30	PKD2_HUMAN	Polycystin-2	Polycystin-2 (PC2) (Autosomal dominant polycystic kidney disease type II protein) (Polycystic kidney disease 2 protein) (Polycystwin) (R48321) (Transient receptor potential cation channel subfamily P member 2)	PKD2*TRPP2	PKD2	Ion channel	Voltage-gated ion channel		Voltage-gated ion channel
Q13627	452	DYR1A_HUMAN	Dual-specificity tyrosine-phosphorylation regulated kinase 1A	Dual specificity tyrosine-phosphorylation-regulated kinase 1A (EC 2.7.12.1) (Dual specificity YAK1-related kinase) (HP86) (Protein kinase minibrain homolog) (MNBH) (hMNB)	DYRK1A*DYRK*MNB*MNBH	DYRK1A	Enzyme	Kinase	2VX3|2WO6|3ANQ|3ANR|4AZE|4MQ1|4MQ2|4NCT|4YLJ|4YLK|4YLL|4YU2|5A3X|5A4E|5A4L|5A4Q|5A4T|5A54|5AIK|6A1F|6A1G|6EIF|6EIJ|6EIL|6EIP|6EIQ|6EIR|6EIS|6EIV|6EJ4|6S11|6S14|6S17|6S1B|6S1H|6S1I|6S1J	Kinase
Q13639	349	5HT4R_HUMAN	Serotonin 4 (5-HT4) receptor	5-hydroxytryptamine receptor 4 (5-HT-4) (5-HT4) (Serotonin receptor 4)	HTR4	HTR4	Membrane receptor	Family A G protein-coupled receptor		Family A GPCR
Q13698	23	CAC1S_HUMAN	Voltage-gated L-type calcium channel alpha-1S subunit	Voltage-dependent L-type calcium channel subunit alpha-1S (Calcium channel, L type, alpha-1 polypeptide, isoform 3, skeletal muscle) (Voltage-gated calcium channel subunit alpha Cav1.1)	CACNA1S*CACH1*CACN1*CACNL1A3	CACNA1S	Ion channel	Voltage-gated ion channel		Voltage-gated ion channel
Q13705	6	AVR2B_HUMAN	Activin receptor type-2B	Activin receptor type-2B (EC 2.7.11.30) (Activin receptor type IIB) (ACTR-IIB)	ACVR2B	ACVR2B	Enzyme	Kinase	2H62|2QLU|4FAO|5NGV|5NHR	Kinase
Q13733	72	ATP1A4_HUMAN		Sodium/potassium-transporting ATPase subunit alpha-4		ATP1A4	Ion channel			Voltage-gated ion channel
Q13822	69	ENPP2_HUMAN	Autotaxin	Ectonucleotide pyrophosphatase/phosphodiesterase family member 2 (E-NPP 2) (EC 3.1.4.39) (Autotaxin) (Extracellular lysophospholipase D) (LysoPLD)	ENPP2*ATX*PDNP2	ENPP2	Enzyme			N/A
Q13873	14	BMPR2_HUMAN	Bone morphogenetic protein receptor type-2	Bone morphogenetic protein receptor type-2 (BMP type-2 receptor) (BMPR-2) (EC 2.7.11.30) (Bone morphogenetic protein receptor type II) (BMP type II receptor) (BMPR-II)	BMPR2*PPH1	BMPR2	Enzyme	Kinase	2HLQ|3G2F	Kinase
Q13882	138	PTK6_HUMAN	Tyrosine-protein kinase BRK	Protein-tyrosine kinase 6 (EC 2.7.10.2) (Breast tumor kinase) (Tyrosine-protein kinase BRK)	PTK6*BRK	PTK6	Enzyme	Kinase	1RJA|2KGT|5D7V|5DA3|5H2U|6CZ2|6CZ3|6CZ4	Kinase
Q13936	49	CAC1C_HUMAN	Voltage-gated L-type calcium channel alpha-1C subunit	Voltage-dependent L-type calcium channel subunit alpha-1C (Calcium channel, L type, alpha-1 polypeptide, isoform 1, cardiac muscle) (Voltage-gated calcium channel subunit alpha Cav1.2)	CACNA1C*CACH2*CACN2*CACNL1A1*CCHL1A1	CACNA1C	Ion channel	Voltage-gated ion channel		Voltage-gated ion channel
Q13946	262	PDE7A_HUMAN	Phosphodiesterase 7A	High affinity cAMP-specific 3',5'-cyclic phosphodiesterase 7A (EC 3.1.4.53) (HCP1) (TM22)	PDE7A	PDE7A	Enzyme	Other Categories		Phosphodiesterase
Q13951	9	PEBB_HUMAN	Core-binding factor subunit beta	Core-binding factor subunit beta (CBF-beta) (Polyomavirus enhancer-binding protein 2 beta subunit) (PEA2-beta) (PEBP2-beta) (SL3-3 enhancer factor 1 subunit beta) (SL3/AKV core-binding factor beta subunit)	CBFB	CBFB	Unclassified protein			Unclassified protein
Q13976	108	KGP1_HUMAN	cGMP-dependent protein kinase 1 beta	cGMP-dependent protein kinase 1 (cGK 1) (cGK1) (EC 2.7.11.12) (cGMP-dependent protein kinase I) (cGKI)	PRKG1*PRKG1B*PRKGR1A*PRKGR1B	PRKG1	Enzyme	Kinase	1ZXA|3NMD|3OCP|3OD0|3OGJ|4KU7|4KU8|4QX5|4QXK|4R4L|4R4M|4Z07|5J48|5JAX|5JD7|5L0N|6BDL|6BG2|6C0T	Kinase
Q14004	9	CDK13_HUMAN	Cyclin-dependent kinase 13	Cyclin-dependent kinase 13 (EC 2.7.11.22) (EC 2.7.11.23) (CDC2-related protein kinase 5) (Cell division cycle 2-like protein kinase 5) (Cell division protein kinase 13) (hCDK13) (Cholinesterase-related cell division controller)	CDK13*CDC2L*CDC2L5*CHED*KIAA1791	CDK13	Enzyme			N/A
Q14012	21	KCC1A_HUMAN	CaM kinase I alpha	Calcium/calmodulin-dependent protein kinase type 1 (EC 2.7.11.17) (CaM kinase I) (CaM-KI) (CaM kinase I alpha) (CaMKI-alpha)	CAMK1	CAMK1	Enzyme	Kinase	4FG7|4FG8|4FG9|4FGB	Kinase
Q14123	65	PDE1C_HUMAN	Phosphodiesterase 1C	Calcium/calmodulin-dependent 3',5'-cyclic nucleotide phosphodiesterase 1C (Cam-PDE 1C) (3',5'-cyclic-AMP phosphodiesterase) (EC 3.1.4.-) (3',5'-cyclic-GMP phosphodiesterase) (EC 3.1.4.35) (Hcam3)	PDE1C	PDE1C	Enzyme	Other Categories		Phosphodiesterase
Q14145	3	KEAP1_HUMAN	Kelch-like ECH-associated protein 1	Kelch-like ECH-associated protein 1 (Cytosolic inhibitor of Nrf2) (INrf2) (Kelch-like protein 19)	KEAP1*INRF2*KIAA0132*KLHL19	KEAP1	Unclassified protein			Unclassified protein
Q14164	251	IKKE_HUMAN	Inhibitor of nuclear factor kappa B kinase epsilon subunit	Inhibitor of nuclear factor kappa-B kinase subunit epsilon (I-kappa-B kinase epsilon) (IKK-E) (IKK-epsilon) (IkBKE) (EC 2.7.11.10) (Inducible I kappa-B kinase) (IKK-i)	IKBKE*IKKE*IKKI*KIAA0151	IKBKE	Enzyme	Kinase		Kinase
Q14289	127	FAK2_HUMAN	Protein tyrosine kinase 2 beta	Protein-tyrosine kinase 2-beta (EC 2.7.10.2) (Calcium-dependent tyrosine kinase) (CADTK) (Calcium-regulated non-receptor proline-rich tyrosine kinase) (Cell adhesion kinase beta) (CAK-beta) (CAKB) (Focal adhesion kinase 2) (FADK 2) (Proline-rich tyrosine kinase 2) (Related adhesion focal tyrosine kinase) (RAFTK)	PTK2B*FAK2*PYK2*RAFTK	PTK2B	Enzyme	Kinase	2FO6|2LK4|3CC6|3ET7|3FZO|3FZP|3FZR|3FZS|3FZT|3GM1|3GM2|3GM3|3H3C|3U3F|4EKU|4H1J|4H1M|4R32|4XEF|4XEK|4XEV|5TO8|5TOB	Kinase
Q14330	1	GPR18_HUMAN	N-arachidonyl glycine receptor	N-arachidonyl glycine receptor (NAGly receptor) (G-protein coupled receptor 18)	GPR18*GPCRW	GPR18	Membrane receptor	Family A G protein-coupled receptor		Family A GPCR
Q14376	2	GALE_HUMAN	UDP-glucose 4-epimerase	UDP-glucose 4-epimerase (EC 5.1.3.2) (Galactowaldenase) (UDP-N-acetylgalactosamine 4-epimerase) (UDP-GalNAc 4-epimerase) (UDP-N-acetylglucosamine 4-epimerase) (UDP-GlcNAc 4-epimerase) (EC 5.1.3.7) (UDP-galactose 4-epimerase)	GALE	GALE	Enzyme			Other
Q14397	44	GCKR_HUMAN	Glucokinase regulatory protein	Glucokinase regulatory protein (GKRP) (Glucokinase regulator)	GCKR	GCKR	Enzyme			N/A
Q14416	358	GRM2_HUMAN	Metabotropic glutamate receptor 2	Metabotropic glutamate receptor 2 (mGluR2)	GRM2*GPRC1B*MGLUR2	GRM2	Membrane receptor	Other Categories		Family C GPCR
Q14432	124	PDE3A_HUMAN	Phosphodiesterase 3A	cGMP-inhibited 3',5'-cyclic phosphodiesterase A (EC 3.1.4.17) (Cyclic GMP-inhibited phosphodiesterase A) (CGI-PDE A)	PDE3A	PDE3A	Enzyme	Other Categories		Phosphodiesterase
Q14524	100	SCN5A_HUMAN	Sodium channel protein type V alpha subunit	Sodium channel protein type 5 subunit alpha (HH1) (Sodium channel protein cardiac muscle subunit alpha) (Sodium channel protein type V subunit alpha) (Voltage-gated sodium channel subunit alpha Nav1.5)	SCN5A	SCN5A	Ion channel	Voltage-gated ion channel		Voltage-gated ion channel
Q14534	39	ERG1_HUMAN	Squalene monooxygenase	Squalene monooxygenase (EC 1.14.14.17) (Squalene epoxidase) (SE)	SQLE*ERG1	SQLE	Enzyme			Oxidoreductase
Q14571	5	ITPR2_HUMAN		Inositol 1,4,5-trisphosphate-gated calcium channel ITPR2		ITPR2	Ion channel			Ligand-gated ion channel
Q14573	10	ITPR3_HUMAN	Inositol 1,4,5-trisphosphate receptor type 3	Inositol 1,4,5-trisphosphate receptor type 3 (IP3 receptor isoform 3) (IP3R 3) (InsP3R3) (Type 3 inositol 1,4,5-trisphosphate receptor) (Type 3 InsP3 receptor)	ITPR3	ITPR3	Ion channel	Ligand-gated ion channel		Ligand-gated ion channel
Q14643	6	ITPR1_HUMAN	Inositol 1,4,5-trisphosphate receptor type 1	Inositol 1,4,5-trisphosphate receptor type 1 (IP3 receptor isoform 1) (IP3R 1) (InsP3R1) (Type 1 inositol 1,4,5-trisphosphate receptor) (Type 1 InsP3 receptor)	ITPR1*INSP3R1	ITPR1	Ion channel	Ligand-gated ion channel		Ligand-gated ion channel
Q14654	36	KCJ11_HUMAN	Potassium channel, inwardly rectifying, subfamily J, member 11	ATP-sensitive inward rectifier potassium channel 11 (IKATP) (Inward rectifier K(+) channel Kir6.2) (Potassium channel, inwardly rectifying subfamily J member 11)	KCNJ11	KCNJ11	Ion channel	Voltage-gated ion channel		Voltage-gated ion channel
Q14680	850	MELK_HUMAN	Maternal embryonic leucine zipper kinase	Maternal embryonic leucine zipper kinase (hMELK) (EC 2.7.11.1) (Protein kinase Eg3) (pEg3 kinase) (Protein kinase PK38) (hPK38) (Tyrosine-protein kinase MELK) (EC 2.7.10.2)	MELK*KIAA0175	MELK	Enzyme	Kinase	4BKY|4BKZ|4BL1|4D2P|4D2T|4D2V|4D2W|4IXP|4UMP|4UMQ|4UMR|4UMT|4UMU|5IH8|5IH9|5IHA|5IHC|5K00|5M5A|5MAF|5MAG|5MAH|5MAI|5TVT|5TWL|5TWU|5TWY|5TWZ|5TX3|6GVX	Kinase
Q14697	3	GANAB_HUMAN	Neutral alpha-glucosidase AB	Neutral alpha-glucosidase AB (EC 3.2.1.207) (Alpha-glucosidase 2) (Glucosidase II subunit alpha)	GANAB*G2AN*KIAA0088	GANAB	Enzyme			Hydrolyse
Q14790	127	CASP8_HUMAN	Caspase-8	Caspase-8 (CASP-8) (EC 3.4.22.61) (Apoptotic cysteine protease) (Apoptotic protease Mch-5) (CAP4) (FADD-homologous ICE/ced-3-like protease) (FADD-like ICE) (FLICE) (ICE-like apoptotic protease 5) (MORT1-associated ced-3 homolog) (MACH) [Cleaved into: Caspase-8 subunit p18; Caspase-8 subunit p10]	CASP8*MCH5	CASP8	Enzyme	Protease		Protease
Q14831	1	GRM7_HUMAN	Metabotropic glutamate receptor 7	Metabotropic glutamate receptor 7 (mGluR7)	GRM7*GPRC1G*MGLUR7	GRM7	Membrane receptor	Other Categories		Family C GPCR
Q14832	46	GRM3_HUMAN	Metabotropic glutamate receptor 3	Metabotropic glutamate receptor 3 (mGluR3)	GRM3*GPRC1C*MGLUR3	GRM3	Membrane receptor	Other Categories		Family C GPCR
Q14833	107	GRM4_HUMAN	Metabotropic glutamate receptor 4	Metabotropic glutamate receptor 4 (mGluR4)	GRM4*GPRC1D*MGLUR4	GRM4	Membrane receptor	Other Categories		Family C GPCR
Q14973	6	NTCP_HUMAN	Bile acid transporter	Sodium/bile acid cotransporter (Cell growth-inhibiting gene 29 protein) (Na(+)/bile acid cotransporter) (Na(+)/taurocholate transport protein) (Sodium/taurocholate cotransporting polypeptide) (Solute carrier family 10 member 1)	SLC10A1*NTCP*GIG29	SLC10A1	Transporter	Electrochemical transporter		Electrochemical transporter
Q14994	1	NR1I3_HUMAN	Nuclear receptor subfamily 1 group I member 3	Nuclear receptor subfamily 1 group I member 3 (Constitutive activator of retinoid response) (Constitutive active response) (Constitutive androstane receptor) (CAR) (Orphan nuclear receptor MB67)	NR1I3*CAR	NR1I3	Transcription factor	Other Categories		Transcription factor
Q14995	2	NR1D2_HUMAN	Nuclear receptor subfamily 1 group D member 2	Nuclear receptor subfamily 1 group D member 2 (Orphan nuclear hormone receptor BD73) (Rev-erb alpha-related receptor) (RVR) (Rev-erb-beta) (V-erbA-related protein 1-related) (EAR-1R)	NR1D2	NR1D2	Transcription factor	Other Categories		Transcription factor
Q15077	67	P2RY6_HUMAN	Pyrimidinergic receptor P2Y6	P2Y purinoceptor 6 (P2Y6)	P2RY6*PP2891	P2RY6	Membrane receptor	Family A G protein-coupled receptor		Family A GPCR
Q15118	37	PDK1_HUMAN	Pyruvate dehydrogenase kinase isoform 1	[Pyruvate dehydrogenase (acetyl-transferring)] kinase isozyme 1, mitochondrial (EC 2.7.11.2) (Pyruvate dehydrogenase kinase isoform 1) (PDH kinase 1)	PDK1*PDHK1	PDK1	Enzyme	Kinase	2Q8F|2Q8G|2Q8H	Kinase
Q15119	415	PDK2_HUMAN	Pyruvate dehydrogenase kinase isoform 2	[Pyruvate dehydrogenase (acetyl-transferring)] kinase isozyme 2, mitochondrial (EC 2.7.11.2) (Pyruvate dehydrogenase kinase isoform 2) (PDH kinase 2) (PDKII)	PDK2*PDHK2	PDK2	Enzyme	Kinase	2BTZ|2BU2|2BU5|2BU6|2BU7|2BU8|4MP2|4MP7|4MPC|4MPE|4MPN|4V25|4V26|5J6A|5J71|5M4K|5M4M|5M4N|5M4P	Kinase
Q15125	38	EBP_HUMAN	3-beta-hydroxysteroid-delta(8),delta(7)-isomerase	3-beta-hydroxysteroid-Delta(8),Delta(7)-isomerase (EC 5.3.3.5) (Cholestenol Delta-isomerase) (Delta(8)-Delta(7) sterol isomerase) (D8-D7 sterol isomerase) (Emopamil-binding protein)	EBP	EBP	Enzyme			Other
Q15139	101	KPCD1_HUMAN	Protein kinase C mu	Serine/threonine-protein kinase D1 (EC 2.7.11.13) (Protein kinase C mu type) (Protein kinase D) (nPKC-D1) (nPKC-mu)	PRKD1*PKD*PKD1*PRKCM	PRKD1	Enzyme	Kinase		Kinase
Q15208	7	STK38_HUMAN	Serine/threonine-protein kinase 38	Serine/threonine-protein kinase 38 (EC 2.7.11.1) (NDR1 protein kinase) (Nuclear Dbf2-related kinase 1)	STK38*NDR1	STK38	Enzyme	Kinase	1PSB|6BXI	Kinase
Q15303	147	ERBB4_HUMAN	Receptor protein-tyrosine kinase erbB-4	Receptor tyrosine-protein kinase erbB-4 (EC 2.7.10.1) (Proto-oncogene-like protein c-ErbB-4) (Tyrosine kinase-type cell surface receptor HER4) (p180erbB4) [Cleaved into: ERBB4 intracellular domain (4ICD) (E4ICD) (s80HER4)]	ERBB4*HER4	ERBB4	Enzyme	Kinase	2AHX|2L2T|2LCX|2R4B|3BBT|3BBW|3BCE|3U2P|3U7U|3U9U	Kinase
Q15349	248	KS6A2_HUMAN	Ribosomal protein S6 kinase alpha 2	Ribosomal protein S6 kinase alpha-2 (S6K-alpha-2) (EC 2.7.11.1) (90 kDa ribosomal protein S6 kinase 2) (p90-RSK 2) (p90RSK2) (MAP kinase-activated protein kinase 1c) (MAPK-activated protein kinase 1c) (MAPKAP kinase 1c) (MAPKAPK-1c) (Ribosomal S6 kinase 3) (RSK-3) (pp90RSK3)	RPS6KA2*MAPKAPK1C*RSK3	RPS6KA2	Enzyme	Kinase		Kinase
Q15375	11	EPHA7_HUMAN	Ephrin type-A receptor 7	Ephrin type-A receptor 7 (EC 2.7.10.1) (EPH homology kinase 3) (EHK-3) (EPH-like kinase 11) (EK11) (hEK11)	EPHA7*EHK3*HEK11	EPHA7	Enzyme	Kinase	2REI|3DKO|3H8M|3NRU	Kinase
Q15391	39	P2Y14_HUMAN	Purinergic receptor P2Y14	P2Y purinoceptor 14 (P2Y14) (G-protein coupled receptor 105) (UDP-glucose receptor)	P2RY14*GPR105*KIAA0001	P2RY14	Membrane receptor	Family A G protein-coupled receptor		Family A GPCR
Q15418	40	KS6A1_HUMAN	Ribosomal protein S6 kinase alpha 1	Ribosomal protein S6 kinase alpha-1 (S6K-alpha-1) (EC 2.7.11.1) (90 kDa ribosomal protein S6 kinase 1) (p90-RSK 1) (p90RSK1) (p90S6K) (MAP kinase-activated protein kinase 1a) (MAPK-activated protein kinase 1a) (MAPKAP kinase 1a) (MAPKAPK-1a) (Ribosomal S6 kinase 1) (RSK-1)	RPS6KA1*MAPKAPK1A*RSK1	RPS6KA1	Enzyme	Kinase	2WNT|2Z7Q|2Z7R|2Z7S|3RNY|3TEI|4H3P|4NIF|5CSF|5CSI|5CSJ|5CSN|5N7D|5N7F|5N7G|5V61|5V62	Kinase
Q15569	10	TESK1_HUMAN	Dual specificity testis-specific protein kinase 1	Dual specificity testis-specific protein kinase 1 (EC 2.7.12.1) (Testicular protein kinase 1)	TESK1	TESK1	Enzyme	Kinase		Kinase
Q15661	177	TRYB1_HUMAN	Tryptase beta-1	Tryptase alpha/beta-1 (Tryptase-1) (EC 3.4.21.59) (Tryptase I) (Tryptase alpha-1)	TPSAB1*TPS1*TPS2*TPSB1	TPSAB1	Enzyme	Protease		Protease
Q15722	276	LT4R1_HUMAN	Leukotriene B4 receptor 1	Leukotriene B4 receptor 1 (LTB4-R 1) (LTB4-R1) (Chemoattractant receptor-like 1) (G-protein coupled receptor 16) (P2Y purinoceptor 7) (P2Y7)	LTB4R*BLT*BLT1*BLTR*CMKRL1*GPR16*P2RY7	LTB4R	Membrane receptor	Family A G protein-coupled receptor		Family A GPCR
Q15746	39	MYLK_HUMAN	Myosin light chain kinase, smooth muscle	Myosin light chain kinase, smooth muscle (MLCK) (smMLCK) (EC 2.7.11.18) (Kinase-related protein) (KRP) (Telokin) [Cleaved into: Myosin light chain kinase, smooth muscle, deglutamylated form]	MYLK*MLCK*MLCK1*MYLK1	MYLK	Enzyme	Kinase	2CQV|2K0F|2YR3|5JQA|5JTH|6C6M	Kinase
Q15759	117	MK11_HUMAN	MAP kinase p38 beta	Mitogen-activated protein kinase 11 (MAP kinase 11) (MAPK 11) (EC 2.7.11.24) (Mitogen-activated protein kinase p38 beta) (MAP kinase p38 beta) (p38b) (Stress-activated protein kinase 2b) (SAPK2b) (p38-2)	MAPK11*PRKM11*SAPK2*SAPK2B	MAPK11	Enzyme	Kinase	3GC8|3GC9|3GP0	Kinase
Q15761	1065	NPY5R_HUMAN	Neuropeptide Y receptor type 5	Neuropeptide Y receptor type 5 (NPY5-R) (NPY-Y5 receptor) (NPYY5-R) (Y5 receptor)	NPY5R*NPYR5	NPY5R	Membrane receptor	Family A G protein-coupled receptor		Family A GPCR
Q15822	4	CHRNA2_HUMAN		Neuronal acetylcholine receptor subunit alpha-2		CHRNA2	Ion channel			Ligand-gated ion channel
Q15831	9	STK11_HUMAN	Serine/threonine-protein kinase 11	Serine/threonine-protein kinase STK11 (EC 2.7.11.1) (Liver kinase B1) (LKB1) (hLKB1) (Renal carcinoma antigen NY-REN-19)	STK11*LKB1*PJS	STK11	Enzyme	Kinase	2WTK|4ZDR|5WXN	Kinase
Q15835	14	RK_HUMAN	Rhodopsin kinase	Rhodopsin kinase (RK) (EC 2.7.11.14) (G protein-coupled receptor kinase 1)	GRK1*RHOK	GRK1	Enzyme	Kinase	5AFP	Kinase
Q15858	2012	SCN9A_HUMAN	Sodium channel protein type IX alpha subunit	Sodium channel protein type 9 subunit alpha (Neuroendocrine sodium channel) (hNE-Na) (Peripheral sodium channel 1) (PN1) (Sodium channel protein type IX subunit alpha) (Voltage-gated sodium channel subunit alpha Nav1.7)	SCN9A*NENA	SCN9A	Ion channel	Voltage-gated ion channel		Voltage-gated ion channel
Q16099	9	GRIK4_HUMAN		Glutamate receptor ionotropic, kainate 4		GRIK4	Ion channel			Ligand-gated ion channel
Q16236	1	NF2L2_HUMAN	Nuclear factor erythroid 2-related factor 2	Nuclear factor erythroid 2-related factor 2 (NF-E2-related factor 2) (NFE2-related factor 2) (HEBP1) (Nuclear factor, erythroid derived 2, like 2)	NFE2L2*NRF2	NFE2L2	Unclassified protein			Unclassified protein
Q16288	191	NTRK3_HUMAN	NT-3 growth factor receptor	NT-3 growth factor receptor (EC 2.7.10.1) (GP145-TrkC) (Trk-C) (Neurotrophic tyrosine kinase receptor type 3) (TrkC tyrosine kinase)	NTRK3*TRKC	NTRK3	Enzyme	Kinase	1WWC|3V5Q|4YMJ	Kinase
Q16348	2	S15A2_HUMAN	Solute carrier family 15 member 2	Solute carrier family 15 member 2 (Kidney H(+)/peptide cotransporter) (Oligopeptide transporter, kidney isoform) (Peptide transporter 2)	SLC15A2*PEPT2	SLC15A2	Transporter	Electrochemical transporter		Electrochemical transporter
Q16445	29	GBRA6_HUMAN	GABA receptor alpha-6 subunit	Gamma-aminobutyric acid receptor subunit alpha-6 (GABA(A) receptor subunit alpha-6)	GABRA6	GABRA6	Ion channel	Ligand-gated ion channel		Ligand-gated ion channel
Q16478	16	GRIK5_HUMAN	Glutamate receptor ionotropic kainate 5	Glutamate receptor ionotropic, kainate 5 (GluK5) (Excitatory amino acid receptor 2) (EAA2) (Glutamate receptor KA-2) (KA2)	GRIK5*GRIK2	GRIK5	Ion channel	Ligand-gated ion channel		Ligand-gated ion channel
Q16512	21	PKN1_HUMAN	Protein kinase N1	Serine/threonine-protein kinase N1 (EC 2.7.11.13) (Protease-activated kinase 1) (PAK-1) (Protein kinase C-like 1) (Protein kinase C-like PKN) (Protein kinase PKN-alpha) (Protein-kinase C-related kinase 1) (Serine-threonine protein kinase N)	PKN1*PAK1*PKN*PRK1*PRKCL1	PKN1	Enzyme	Kinase	1CXZ|1URF|2RMK|4NKG|4OTD|4OTG|4OTH|4OTI	Kinase
Q16513	179	PKN2_HUMAN	Protein kinase N2	Serine/threonine-protein kinase N2 (EC 2.7.11.13) (PKN gamma) (Protein kinase C-like 2) (Protein-kinase C-related kinase 2)	PKN2*PRK2*PRKCL2	PKN2	Enzyme	Kinase	4CRS|4RRV|6CCY|6GBE	Kinase
Q16539	2915	MK14_HUMAN	MAP kinase p38 alpha	Mitogen-activated protein kinase 14 (MAP kinase 14) (MAPK 14) (EC 2.7.11.24) (Cytokine suppressive anti-inflammatory drug-binding protein) (CSAID-binding protein) (CSBP) (MAP kinase MXI2) (MAX-interacting protein 2) (Mitogen-activated protein kinase p38 alpha) (MAP kinase p38 alpha) (Stress-activated protein kinase 2a) (SAPK2a)	MAPK14*CSBP*CSBP1*CSBP2*CSPB1*MXI2*SAPK2A	MAPK14	Enzyme	Kinase	1A9U|1BL6|1BL7|1BMK|1DI9|1IAN|1KV1|1KV2|1M7Q|1OUK|1OUY|1OVE|1OZ1|1R39|1R3C|1W7H|1W82|1W83|1W84|1WBN|1WBO|1WBS|1WBT|1WBV|1WBW|1WFC|1YQJ|1ZYJ|1ZZ2|1ZZL|2BAJ|2BAK|2BAL|2BAQ|2FSL|2FSM|2FSO|2FST|2GFS|2I0H|2LGC|2NPQ|2OKR|2ONL|2QD9|2RG5|2RG6|2Y8O|2YIS|2YIW|2YIX|2ZAZ|2ZB0|2ZB1|3BV2|3BV3|3BX5|3C5U|3CTQ|3D7Z|3D83|3DS6|3DT1|3E92|3E93|3FC1|3FI4|3FKL|3FKN|3FKO|3FL4|3FLN|3FLQ|3FLS|3FLW|3FLY|3FLZ|3FMH|3FMJ|3FMK…	Kinase
Q16548	48	B2LA1_HUMAN	Bcl-2-related protein A1	Bcl-2-related protein A1 (Bcl-2-like protein 5) (Bcl2-L-5) (Hemopoietic-specific early response protein) (Protein BFL-1) (Protein GRS)	BCL2A1*BCL2L5*BFL1*GRS*HBPA1	BCL2A1	Unclassified protein			Unclassified protein
Q16566	7	KCC4_HUMAN	CaM kinase IV	Calcium/calmodulin-dependent protein kinase type IV (CaMK IV) (EC 2.7.11.17) (CaM kinase-GR)	CAMK4*CAMK*CAMK-GR*CAMKIV	CAMK4	Enzyme	Kinase	2W4O	Kinase
Q16572	150	VACHT_HUMAN	Vesicular acetylcholine transporter	Vesicular acetylcholine transporter (VAChT) (Solute carrier family 18 member 3)	SLC18A3*VACHT	SLC18A3	Transporter	Electrochemical transporter		Electrochemical transporter
Q16581	62	C3AR_HUMAN	C3a anaphylatoxin chemotactic receptor	C3a anaphylatoxin chemotactic receptor (C3AR) (C3a-R)	C3AR1*AZ3B*C3R1*HNFAG09	C3AR1	Membrane receptor	Family A G protein-coupled receptor		Family A GPCR
Q16584	56	M3K11_HUMAN	Mitogen-activated protein kinase kinase kinase 11	Mitogen-activated protein kinase kinase kinase 11 (EC 2.7.11.25) (Mixed lineage kinase 3) (Src-homology 3 domain-containing proline-rich kinase)	MAP3K11*MLK3*PTK1*SPRK	MAP3K11	Enzyme	Kinase	5K26|5K28|6AQB|6CQ7	Kinase
Q16602	564	CALRL_HUMAN	Calcitonin gene-related peptide type 1 receptor	Calcitonin gene-related peptide type 1 receptor (CGRP type 1 receptor) (Calcitonin receptor-like receptor)	CALCRL*CGRPR	CALCRL	Membrane receptor	Other Categories		Family B GPCR
Q16613	11	AANAT_HUMAN		Serotonin N-acetyltransferase		AANAT	Enzyme			N/A
Q16620	263	NTRK2_HUMAN	Neurotrophic tyrosine kinase receptor type 2	BDNF/NT-3 growth factors receptor (EC 2.7.10.1) (GP145-TrkB) (Trk-B) (Neurotrophic tyrosine kinase receptor type 2) (TrkB tyrosine kinase) (Tropomyosin-related kinase B)	NTRK2*TRKB	NTRK2	Enzyme	Kinase	1HCF|1WWB|2MFQ|4ASZ|4AT3|4AT4|4AT5|5MO9	Kinase
Q16644	11	MAPK3_HUMAN	MAP kinase-activated protein kinase 3	MAP kinase-activated protein kinase 3 (MAPK-activated protein kinase 3) (MAPKAP kinase 3) (MAPKAP-K3) (MAPKAPK-3) (MK-3) (EC 2.7.11.1) (Chromosome 3p kinase) (3pK)	MAPKAPK3	MAPKAPK3	Enzyme	Kinase	3FHR|3FXW|3R1N|3SHE	Kinase
Q16651	16	PRSS8_HUMAN	Prostasin	Prostasin (EC 3.4.21.-) (Channel-activating protease 1) (CAP1) (Serine protease 8) [Cleaved into: Prostasin light chain; Prostasin heavy chain]	PRSS8	PRSS8	Enzyme	Protease		Protease
Q16659	4	MK06_HUMAN	Mitogen-activated protein kinase 6	Mitogen-activated protein kinase 6 (MAP kinase 6) (MAPK 6) (EC 2.7.11.24) (Extracellular signal-regulated kinase 3) (ERK-3) (MAP kinase isoform p97) (p97-MAPK)	MAPK6*ERK3*PRKM6	MAPK6	Enzyme	Kinase	2I6L	Kinase
Q16665	35	HIF1A_HUMAN	Hypoxia-inducible factor 1 alpha	Hypoxia-inducible factor 1-alpha (HIF-1-alpha) (HIF1-alpha) (ARNT-interacting protein) (Basic-helix-loop-helix-PAS protein MOP1) (Class E basic helix-loop-helix protein 78) (bHLHe78) (Member of PAS protein 1) (PAS domain-containing protein 8)	HIF1A*BHLHE78*MOP1*PASD8	HIF1A	Transcription factor			Transcription factor
Q16678	102	CP1B1_HUMAN	Cytochrome P450 1B1	Cytochrome P450 1B1 (EC 1.14.14.1) (CYPIB1)	CYP1B1	CYP1B1	Enzyme	Other Categories		Other
Q16719	3	KYNU_HUMAN	Kynureninase	Kynureninase (EC 3.7.1.3) (L-kynurenine hydrolase)	KYNU	KYNU	Enzyme			Hydrolyse
Q16739	107	CEGT_HUMAN	Ceramide glucosyltransferase	Ceramide glucosyltransferase (EC 2.4.1.80) (GLCT-1) (Glucosylceramide synthase) (GCS) (UDP-glucose ceramide glucosyltransferase) (UDP-glucose:N-acylsphingosine D-glucosyltransferase)	UGCG	UGCG	Enzyme	Transferase		Transferase
Q16769	152	QPCT_HUMAN	Glutaminyl-peptide cyclotransferase	Glutaminyl-peptide cyclotransferase (EC 2.3.2.5) (Glutaminyl cyclase) (QC) (sQC) (Glutaminyl-tRNA cyclotransferase) (Glutamyl cyclase) (EC)	QPCT	QPCT	Enzyme			Other
Q16790	2027	CAH9_HUMAN	Carbonic anhydrase IX	Carbonic anhydrase 9 (EC 4.2.1.1) (Carbonate dehydratase IX) (Carbonic anhydrase IX) (CA-IX) (CAIX) (Membrane antigen MN) (P54/58N) (Renal cell carcinoma-associated antigen G250) (RCC-associated antigen G250) (pMW1)	CA9*G250*MN	CA9	Enzyme	Other Categories		Lyase
Q16816	13	PHKG1_HUMAN	Phosphorylase kinase gamma subunit 1	Phosphorylase b kinase gamma catalytic chain, skeletal muscle/heart isoform (PHK-gamma-M) (EC 2.7.11.19) (Phosphorylase kinase subunit gamma-1) (Serine/threonine-protein kinase PHKG1) (EC 2.7.11.1) (EC 2.7.11.26)	PHKG1*PHKG	PHKG1	Enzyme	Kinase		Kinase
Q16831	4	UPP1_HUMAN	Uridine phosphorylase 1	Uridine phosphorylase 1 (UPase 1) (UrdPase 1) (EC 2.4.2.3)	UPP1*UP	UPP1	Enzyme			Transferase
Q16832	73	DDR2_HUMAN	Discoidin domain-containing receptor 2	Discoidin domain-containing receptor 2 (Discoidin domain receptor 2) (EC 2.7.10.1) (CD167 antigen-like family member B) (Discoidin domain-containing receptor tyrosine kinase 2) (Neurotrophic tyrosine kinase, receptor-related 3) (Receptor protein-tyrosine kinase TKT) (Tyrosine-protein kinase TYRO10) (CD antigen CD167b)	DDR2*NTRKR3*TKT*TYRO10	DDR2	Enzyme	Kinase	2WUH|2Z4F|6FER	Kinase
Q16850	22	CP51A_HUMAN	Cytochrome P450 51	Lanosterol 14-alpha demethylase (LDM) (EC 1.14.14.154) (CYPLI) (Cytochrome P450 51A1) (Cytochrome P450-14DM) (Cytochrome P45014DM) (Cytochrome P450LI) (Sterol 14-alpha demethylase)	CYP51A1*CYP51	CYP51A1	Enzyme	Other Categories		Other
Q16853	125	AOC3_HUMAN	Amine oxidase, copper containing	Membrane primary amine oxidase (EC 1.4.3.21) (Copper amine oxidase) (HPAO) (Semicarbazide-sensitive amine oxidase) (SSAO) (Vascular adhesion protein 1) (VAP-1)	AOC3*VAP1	AOC3	Enzyme			Oxidoreductase
Q16875	24	F263_HUMAN	6-phosphofructo-2-kinase/fructose-2,6-bisphosphatase 3	6-phosphofructo-2-kinase/fructose-2,6-bisphosphatase 3 (6PF-2-K/Fru-2,6-P2ase 3) (PFK/FBPase 3) (6PF-2-K/Fru-2,6-P2ase brain/placenta-type isozyme) (Renal carcinoma antigen NY-REN-56) (iPFK-2) [Includes: 6-phosphofructo-2-kinase (EC 2.7.1.105); Fructose-2,6-bisphosphatase (EC 3.1.3.46)]	PFKFB3	PFKFB3	Enzyme			N/A
Q2M2I8	22	AAK1_HUMAN	Adaptor-associated kinase	AP2-associated protein kinase 1 (EC 2.7.11.1) (Adaptor-associated kinase 1)	AAK1*KIAA1048	AAK1	Enzyme	Kinase	4WSQ|5L4Q|5TE0	Kinase
Q32MK0	12	MYLK3_HUMAN	Myosin light chain kinase	Myosin light chain kinase 3 (EC 2.7.11.18) (Cardiac-MyBP-C-associated Ca/CaM kinase) (Cardiac-MLCK)	MYLK3*MLCK	MYLK3	Enzyme	Kinase		Kinase
Q3ZCM7	66	TUBB8_HUMAN		Tubulin beta-8 chain		TUBB8	Other Categories			Other Categories
Q495T6	44	MMEL1_HUMAN	Membrane metallo-endopeptidase-like 1	Membrane metallo-endopeptidase-like 1 (EC 3.4.24.11) (Membrane metallo-endopeptidase-like 2) (NEP2(m)) (Neprilysin II) (NEPII) (Neprilysin-2) (NEP2) (NL2) [Cleaved into: Membrane metallo-endopeptidase-like 1, soluble form (Neprilysin-2 secreted) (NEP2(s))]	MMEL1*MELL1*MMEL2*NEP2	MMEL1	Enzyme	Hydrolase		Hydrolyse
Q4U2R8	9	S22A6_HUMAN	Solute carrier family 22 member 6	Solute carrier family 22 member 6 (Organic anion transporter 1) (hOAT1) (PAH transporter) (hPAHT) (Renal organic anion transporter 1) (hROAT1)	SLC22A6*OAT1*PAHT	SLC22A6	Transporter	Electrochemical transporter		Electrochemical transporter
Q52WX2	10	SBK1_HUMAN	Serine/threonine-protein kinase SBK1	Serine/threonine-protein kinase SBK1 (EC 2.7.11.1) (SH3-binding kinase 1)	SBK1	SBK1	Enzyme	Kinase		Kinase
Q56UN5	49	M3K19_HUMAN	SPS1/STE20-related protein kinase YSK4	Mitogen-activated protein kinase kinase kinase 19 (EC 2.7.11.1) (Regulated in COPD, protein kinase) (SPS1/STE20-related protein kinase YSK4)	MAP3K19*RCK*YSK4	MAP3K19	Enzyme	Kinase		Kinase
Q59H18	15	TNI3K_HUMAN	Serine/threonine-protein kinase TNNI3K	Serine/threonine-protein kinase TNNI3K (EC 2.7.11.1) (Cardiac ankyrin repeat kinase) (Cardiac troponin I-interacting kinase) (TNNI3-interacting kinase)	TNNI3K*CARK	TNNI3K	Enzyme	Kinase	4YFF|4YFI|6B5J	Kinase
Q5NUL3	28	FFAR4_HUMAN	G-protein coupled receptor 120	Free fatty acid receptor 4 (G-protein coupled receptor 120) (G-protein coupled receptor 129) (G-protein coupled receptor GT01) (G-protein coupled receptor PGR4) (Omega-3 fatty acid receptor 1)	FFAR4*GPR120*GPR129*O3FAR1*PGR4	FFAR4	Membrane receptor	Family A G protein-coupled receptor		Family A GPCR
Q5S007	772	LRRK2_HUMAN	Leucine-rich repeat serine/threonine-protein kinase 2	Leucine-rich repeat serine/threonine-protein kinase 2 (EC 2.7.11.1) (Dardarin)	LRRK2*PARK8	LRRK2	Enzyme	Kinase	2ZEJ|3D6T|5MY9|5MYC|6DLO|6DLP	Kinase
Q5VT25	90	MRCKA_HUMAN	Serine/threonine-protein kinase MRCK-A	Serine/threonine-protein kinase MRCK alpha (EC 2.7.11.1) (CDC42-binding protein kinase alpha) (DMPK-like alpha) (Myotonic dystrophy kinase-related CDC42-binding kinase alpha) (MRCK alpha) (Myotonic dystrophy protein kinase-like alpha)	CDC42BPA*KIAA0451	CDC42BPA	Enzyme	Kinase		Kinase
Q6DT37	7	MRCKG_HUMAN	Serine/threonine-protein kinase MRCK gamma	Serine/threonine-protein kinase MRCK gamma (EC 2.7.11.1) (CDC42-binding protein kinase gamma) (DMPK-like gamma) (Myotonic dystrophy kinase-related CDC42-binding kinase gamma) (MRCK gamma) (MRCKG) (Myotonic dystrophy protein kinase-like gamma) (Myotonic dystrophy protein kinase-like alpha)	CDC42BPG*DMPK2	CDC42BPG	Enzyme	Kinase		Kinase
Q6P1M0	20	S27A4_HUMAN	Fatty acid transport protein 4	Long-chain fatty acid transport protein 4 (FATP-4) (Fatty acid transport protein 4) (EC 6.2.1.-) (Solute carrier family 27 member 4)	SLC27A4*ACSVL4*FATP4	SLC27A4	Transporter	Electrochemical transporter		Electrochemical transporter
Q6P3R8	4	NEK5_HUMAN	Serine/threonine-protein kinase Nek5	Serine/threonine-protein kinase Nek5 (EC 2.7.11.1) (Never in mitosis A-related kinase 5) (NimA-related protein kinase 5)	NEK5	NEK5	Enzyme	Kinase		Kinase
Q6PHR2	18	ULK3_HUMAN	Serine/threonine-protein kinase ULK3	Serine/threonine-protein kinase ULK3 (EC 2.7.11.1) (Unc-51-like kinase 3)	ULK3	ULK3	Enzyme	Kinase	4WZX|6FDY|6FDZ	Kinase
Q6PIU2	13	NCEH1_HUMAN	Neutral cholesterol ester hydrolase 1	Neutral cholesterol ester hydrolase 1 (NCEH) (EC 3.1.1.-) (Arylacetamide deacetylase-like 1)	NCEH1*AADACL1*KIAA1363	NCEH1	Enzyme			Hydrolyse
Q6V1X1	289	DPP8_HUMAN	Dipeptidyl peptidase VIII	Dipeptidyl peptidase 8 (DP8) (EC 3.4.14.5) (Dipeptidyl peptidase IV-related protein 1) (DPRP-1) (Dipeptidyl peptidase VIII) (DPP VIII) (Prolyl dipeptidase DPP8)	DPP8*DPRP1*MSTP097*MSTP135*MSTP141	DPP8	Enzyme	Protease		Protease
Q6W5P4	67	NPSR1_HUMAN	Neuropeptide S receptor	Neuropeptide S receptor (G-protein coupled receptor 154) (G-protein coupled receptor PGR14) (G-protein coupled receptor for asthma susceptibility)	NPSR1*GPR154*GPRA*PGR14	NPSR1	Membrane receptor	Family A G protein-coupled receptor		Family A GPCR
Q6XUX3	13	DUSTY_HUMAN	Dual serine/threonine and tyrosine protein kinase	Dual serine/threonine and tyrosine protein kinase (EC 2.7.12.1) (Dusty protein kinase) (Dusty PK) (RIP-homologous kinase) (Receptor-interacting serine/threonine-protein kinase 5) (Sugen kinase 496) (SgK496)	DSTYK*KIAA0472*RIP5*RIPK5*SGK496*HDCMD38P	DSTYK	Enzyme			N/A
Q6ZN16	3	M3K15_HUMAN	Mitogen-activated protein kinase kinase kinase 15	Mitogen-activated protein kinase kinase kinase 15 (EC 2.7.11.25) (Apoptosis signal-regulating kinase 3) (MAPK/ERK kinase kinase 15) (MEK kinase 15) (MEKK 15)	MAP3K15*ASK3	MAP3K15	Enzyme	Kinase		Kinase
Q6ZQN7	2	SO4C1_HUMAN	Solute carrier organic anion transporter family member 4C1	Solute carrier organic anion transporter family member 4C1 (OATP-H) (Organic anion transporter M1) (OATP-M1) (Solute carrier family 21 member 20)	SLCO4C1*OATP4C1*OATPX*SLC21A20	SLCO4C1	Transporter	Electrochemical transporter		Electrochemical transporter
Q70Z44	186	HTR3D_HUMAN		5-hydroxytryptamine receptor 3D		HTR3D	Ion channel			Ligand-gated ion channel
Q71U36	66	TBA1A_HUMAN	Tubulin alpha-3 chain	Tubulin alpha-1A chain (Alpha-tubulin 3) (Tubulin B-alpha-1) (Tubulin alpha-3 chain) [Cleaved into: Detyrosinated tubulin alpha-1A chain]	TUBA1A*TUBA3	TUBA1A	Other Categories			Other Categories
Q7KZI7	101	MARK2_HUMAN	MAP/microtubule affinity-regulating kinase 2	Serine/threonine-protein kinase MARK2 (EC 2.7.11.1) (EC 2.7.11.26) (ELKL motif kinase 1) (EMK-1) (MAP/microtubule affinity-regulating kinase 2) (PAR1 homolog) (PAR1 homolog b) (Par-1b) (Par1b)	MARK2*EMK1	MARK2	Enzyme	Kinase	3IEC|5EAK|5KZ7|5KZ8	Kinase
Q7L7X3	117	TAOK1_HUMAN	Serine/threonine-protein kinase TAO1	Serine/threonine-protein kinase TAO1 (EC 2.7.11.1) (Kinase from chicken homolog B) (hKFC-B) (MARK Kinase) (MARKK) (Prostate-derived sterile 20-like kinase 2) (PSK-2) (PSK2) (Prostate-derived STE20-like kinase 2) (Thousand and one amino acid protein kinase 1) (TAOK1) (hTAOK1)	TAOK1*KIAA1361*MAP3K16*MARKK	TAOK1	Enzyme	Kinase		Kinase
Q7Z2W7	290	TRPM8_HUMAN	Transient receptor potential cation channel subfamily M member 8	Transient receptor potential cation channel subfamily M member 8 (Long transient receptor potential channel 6) (LTrpC-6) (LTrpC6) (Transient receptor potential p8) (Trp-p8)	TRPM8*LTRPC6*TRPP8	TRPM8	Ion channel	Voltage-gated ion channel		Voltage-gated ion channel
Q86SK9	3	SCD5_HUMAN	Stearoyl-CoA desaturase 5	Stearoyl-CoA desaturase 5 (EC 1.14.19.1) (Acyl-CoA-desaturase 4) (HSCD5) (Stearoyl-CoA 9-desaturase) (Stearoyl-CoA desaturase 2)	SCD5*ACOD4*SCD2*SCD4	SCD5	Enzyme			Oxidoreductase
Q86TI2	231	DPP9_HUMAN	Dipeptidyl peptidase IX	Dipeptidyl peptidase 9 (DP9) (EC 3.4.14.5) (Dipeptidyl peptidase IV-related protein 2) (DPRP-2) (Dipeptidyl peptidase IX) (DPP IX) (Dipeptidyl peptidase-like protein 9) (DPLP9)	DPP9*DPRP2	DPP9	Enzyme	Protease		Protease
Q86UE8	6	TLK2_HUMAN	Serine/threonine-protein kinase tousled-like 2	Serine/threonine-protein kinase tousled-like 2 (EC 2.7.11.1) (HsHPK) (PKU-alpha) (Tousled-like kinase 2)	TLK2	TLK2	Enzyme	Kinase	5O0Y	Kinase
Q86UX6	2	ST32C_HUMAN	Serine/threonine-protein kinase 32C	Serine/threonine-protein kinase 32C (EC 2.7.11.1) (PKE) (Yet another novel kinase 3)	STK32C*YANK3	STK32C	Enzyme	Kinase		Kinase
Q86V86	785	PIM3_HUMAN	Serine/threonine-protein kinase PIM3	Serine/threonine-protein kinase pim-3 (EC 2.7.11.1)	PIM3	PIM3	Enzyme	Kinase		Kinase
Q86VL8	3	S47A2_HUMAN	Multidrug and toxin extrusion protein 2	Multidrug and toxin extrusion protein 2 (MATE-2) (hMATE-2) (Kidney-specific H(+)/organic cation antiporter) (Solute carrier family 47 member 2)	SLC47A2*MATE2	SLC47A2	Transporter	Electrochemical transporter		Electrochemical transporter
Q86X55	31	CARM1_HUMAN	Histone-arginine methyltransferase CARM1	Histone-arginine methyltransferase CARM1 (EC 2.1.1.319) (Coactivator-associated arginine methyltransferase 1) (Protein arginine N-methyltransferase 4)	CARM1*PRMT4	CARM1	Epigenetic regulator	Other Categories		Epigenetic regulator
Q86Y07	2	VRK2_HUMAN	Serine/threonine-protein kinase VRK2	Serine/threonine-protein kinase VRK2 (EC 2.7.11.1) (Vaccinia-related kinase 2)	VRK2	VRK2	Enzyme			N/A
Q86YV6	15	MYLK4_HUMAN	Myosin light chain kinase family member 4	Myosin light chain kinase family member 4 (EC 2.7.11.1) (Sugen kinase 85) (SgK085)	MYLK4*SGK085	MYLK4	Enzyme	Kinase	2X4F	Kinase
Q86Z02	17	HIPK1_HUMAN	Homeodomain-interacting protein kinase 1	Homeodomain-interacting protein kinase 1 (EC 2.7.11.1) (Nuclear body-associated kinase 2)	HIPK1*KIAA0630*MYAK*NBAK2	HIPK1	Enzyme	Kinase		Kinase
Q8IU85	40	KCC1D_HUMAN	CaM kinase I delta	Calcium/calmodulin-dependent protein kinase type 1D (EC 2.7.11.17) (CaM kinase I delta) (CaM kinase ID) (CaM-KI delta) (CaMKI delta) (CaMKID) (CaMKI-like protein kinase) (CKLiK)	CAMK1D*CAMKID	CAMK1D	Enzyme	Kinase	2JC6	Kinase
Q8IV61	44	GRP3_HUMAN	RAS guanyl releasing protein 3	Ras guanyl-releasing protein 3 (Calcium and DAG-regulated guanine nucleotide exchange factor III) (Guanine nucleotide exchange factor for Rap1)	RASGRP3*GRP3*KIAA0846	RASGRP3	Other cytosolic protein			Other cytosolic protein
Q8IVH8	24	M4K3_HUMAN	Mitogen-activated protein kinase kinase kinase kinase 3	Mitogen-activated protein kinase kinase kinase kinase 3 (EC 2.7.11.1) (Germinal center kinase-related protein kinase) (GLK) (MAPK/ERK kinase kinase kinase 3) (MEK kinase kinase 3) (MEKKK 3)	MAP4K3*RAB8IPL1	MAP4K3	Enzyme	Kinase	5J5T	Kinase
Q8IVW4	4	CDKL3_HUMAN	Cyclin-dependent kinase-like 3	Cyclin-dependent kinase-like 3 (EC 2.7.11.22) (Serine/threonine-protein kinase NKIAMRE)	CDKL3*NKIAMRE	CDKL3	Enzyme	Kinase	3ZDU	Kinase
Q8IW41	44	MAPK5_HUMAN	MAP kinase-activated protein kinase 5	MAP kinase-activated protein kinase 5 (MAPK-activated protein kinase 5) (MAPKAP kinase 5) (MAPKAP-K5) (MAPKAPK-5) (MK-5) (MK5) (EC 2.7.11.1) (p38-regulated/activated protein kinase) (PRAK)	MAPKAPK5*PRAK	MAPKAPK5	Enzyme	Kinase		Kinase
Q8IWQ3	8	BRSK2_HUMAN	BR serine/threonine-protein kinase 2	Serine/threonine-protein kinase BRSK2 (EC 2.7.11.1) (Brain-selective kinase 2) (EC 2.7.11.26) (Brain-specific serine/threonine-protein kinase 2) (BR serine/threonine-protein kinase 2) (Serine/threonine-protein kinase 29) (Serine/threonine-protein kinase SAD-A)	BRSK2*C11orf7*PEN11B*SADA*STK29*HUSSY-12	BRSK2	Enzyme	Kinase		Kinase
Q8IWU9	3	TPH2_HUMAN	Tryptophan 5-hydroxylase 2	Tryptophan 5-hydroxylase 2 (EC 1.14.16.4) (Neuronal tryptophan hydroxylase) (Tryptophan 5-monooxygenase 2)	TPH2*NTPH	TPH2	Enzyme			Oxidoreductase
Q8IXJ6	42	SIR2_HUMAN	NAD-dependent deacetylase sirtuin 2	NAD-dependent protein deacetylase sirtuin-2 (EC 3.5.1.-) (Regulatory protein SIR2 homolog 2) (SIR2-like protein 2)	SIRT2*SIR2L*SIR2L2	SIRT2	Epigenetic regulator	Other Categories		Epigenetic regulator
Q8IY84	5	NIM1_HUMAN	Serine/threonine-protein kinase NIM1	Serine/threonine-protein kinase NIM1 (EC 2.7.11.1) (NIM1 serine/threonine-protein kinase)	NIM1K*NIM1	NIM1K	Enzyme	Kinase		Kinase
Q8IYB8	7	SUV3_HUMAN	Suv3 helicase	ATP-dependent RNA helicase SUPV3L1, mitochondrial (EC 3.6.4.13) (Suppressor of var1 3-like protein 1) (SUV3-like protein 1)	SUPV3L1*SUV3	SUPV3L1	Enzyme			N/A
Q8IYT8	15	ULK2_HUMAN	Serine/threonine-protein kinase ULK2	Serine/threonine-protein kinase ULK2 (EC 2.7.11.1) (Unc-51-like kinase 2)	ULK2*KIAA0623	ULK2	Enzyme	Kinase	6QAT|6QAU|6QAV	Kinase
Q8N1C3	294	GABRG1_HUMAN		Gamma-aminobutyric acid receptor subunit gamma-1		GABRG1	Ion channel			Ligand-gated ion channel
Q8N1Q1	130	CAH13_HUMAN	Carbonic anhydrase XIII	Carbonic anhydrase 13 (EC 4.2.1.1) (Carbonate dehydratase XIII) (Carbonic anhydrase XIII) (CA-XIII)	CA13	CA13	Enzyme	Other Categories		Lyase
Q8N474	63	SFRP1_HUMAN	Secreted frizzled-related protein 1	Secreted frizzled-related protein 1 (FRP-1) (sFRP-1) (Secreted apoptosis-related protein 2) (SARP-2)	SFRP1*FRP*FRP1*SARP2	SFRP1	Unclassified protein			Unclassified protein
Q8N4C8	172	MINK1_HUMAN	Misshapen-like kinase 1	Misshapen-like kinase 1 (EC 2.7.11.1) (GCK family kinase MiNK) (MAPK/ERK kinase kinase kinase 6) (MEK kinase kinase 6) (MEKKK 6) (Misshapen/NIK-related kinase) (Mitogen-activated protein kinase kinase kinase kinase 6)	MINK1*B55*MAP4K6*MINK*YSK2*ZC3	MINK1	Enzyme	Kinase		Kinase
Q8N568	7	DCLK2_HUMAN	Serine/threonine-protein kinase DCLK2	Serine/threonine-protein kinase DCLK2 (EC 2.7.11.1) (CaMK-like CREB regulatory kinase 2) (CL2) (CLICK-II) (CLICK2) (Doublecortin domain-containing protein 3B) (Doublecortin-like and CAM kinase-like 2) (Doublecortin-like kinase 2)	DCLK2*DCAMKL2*DCDC3B*DCK2	DCLK2	Enzyme	Kinase		Kinase
Q8N5S9	18	KKCC1_HUMAN	CaM-kinase kinase alpha	Calcium/calmodulin-dependent protein kinase kinase 1 (CaM-KK 1) (CaM-kinase kinase 1) (CaMKK 1) (EC 2.7.11.17) (CaM-kinase IV kinase) (Calcium/calmodulin-dependent protein kinase kinase alpha) (CaM-KK alpha) (CaM-kinase kinase alpha) (CaMKK alpha)	CAMKK1*CAMKKA	CAMKK1	Enzyme	Kinase	6CCF|6CD6	Kinase
Q8N5Z0	54	AADAT_HUMAN	Kynurenine/alpha-aminoadipate aminotransferase, mitochondrial	Kynurenine/alpha-aminoadipate aminotransferase, mitochondrial (KAT/AadAT) (2-aminoadipate aminotransferase) (2-aminoadipate transaminase) (EC 2.6.1.39) (Alpha-aminoadipate aminotransferase) (AadAT) (Kynurenine aminotransferase II) (Kynurenine--oxoglutarate aminotransferase II) (Kynurenine--oxoglutarate transaminase 2) (EC 2.6.1.7) (Kynurenine--oxoglutarate transaminase II)	AADAT*KAT2	AADAT	Enzyme			Transferase
Q8N752	2	KC1AL_HUMAN	Casein kinase I isoform alpha-like	Casein kinase I isoform alpha-like (CKI-alpha-like) (EC 2.7.11.1) (CK1)	CSNK1A1L	CSNK1A1L	Enzyme	Kinase		Kinase
Q8NCG7	2	DGLB_HUMAN	Sn1-specific diacylglycerol lipase beta	Sn1-specific diacylglycerol lipase beta (DGL-beta) (EC 3.1.1.-) (KCCR13L)	DAGLB	DAGLB	Enzyme			Hydrolyse
Q8NE63	158	HIPK4_HUMAN	Homeodomain-interacting protein kinase 4	Homeodomain-interacting protein kinase 4 (EC 2.7.11.1)	HIPK4	HIPK4	Enzyme	Kinase		Kinase
Q8NEB9	11	PK3C3_HUMAN	Phosphatidylinositol 3-kinase catalytic subunit type 3	Phosphatidylinositol 3-kinase catalytic subunit type 3 (PI3-kinase type 3) (PI3K type 3) (PtdIns-3-kinase type 3) (EC 2.7.1.137) (Phosphatidylinositol 3-kinase p100 subunit) (Phosphoinositide-3-kinase class 3) (hVps34)	PIK3C3*VPS34	PIK3C3	Enzyme			Transferase
Q8NER1	1916	TRPV1_HUMAN	Vanilloid receptor	Transient receptor potential cation channel subfamily V member 1 (TrpV1) (Capsaicin receptor) (Osm-9-like TRP channel 1) (OTRPC1) (Vanilloid receptor 1)	TRPV1*VR1	TRPV1	Ion channel	Voltage-gated ion channel		Voltage-gated ion channel
Q8NET8	126	TRPV3_HUMAN	Transient receptor potential cation channel subfamily V member 3	Transient receptor potential cation channel subfamily V member 3 (TrpV3) (Vanilloid receptor-like 3) (VRL-3)	TRPV3	TRPV3	Ion channel	Voltage-gated ion channel		Voltage-gated ion channel
Q8NEV4	6	MYO3A_HUMAN	Myosin IIIA	Myosin-IIIa (EC 2.7.11.1)	MYO3A	MYO3A	Enzyme	Kinase	6JLE	Kinase
Q8NFD2	11	ANKK1_HUMAN	Ankyrin repeat and protein kinase domain-containing protein 1	Ankyrin repeat and protein kinase domain-containing protein 1 (EC 2.7.11.1) (Protein kinase PKK2) (Sugen kinase 288) (SgK288) (X-kinase)	ANKK1*PKK2*SGK288	ANKK1	Enzyme	Kinase		Kinase
Q8NFI3	3	ENASE_HUMAN	Endo-beta-N-acetylglucosaminidase	Cytosolic endo-beta-N-acetylglucosaminidase (ENGase) (EC 3.2.1.96)	ENGASE	ENGASE	Enzyme			Hydrolyse
Q8NG66	4	NEK11_HUMAN	Serine/threonine-protein kinase Nek11	Serine/threonine-protein kinase Nek11 (EC 2.7.11.1) (Never in mitosis A-related kinase 11) (NimA-related protein kinase 11)	NEK11	NEK11	Enzyme	Kinase		Kinase
Q8NI60	5	COQ8A_HUMAN	Chaperone activity of bc1 complex-like, mitochondrial	Atypical kinase COQ8A, mitochondrial (EC 2.7.-.-) (Chaperone activity of bc1 complex-like) (Chaperone-ABC1-like) (Coenzyme Q protein 8A) (aarF domain-containing protein kinase 3)	COQ8A*ADCK3*CABC1*PP265	COQ8A	Enzyme			Kinase
Q8TBX8	14	PI42C_HUMAN	Phosphatidylinositol-5-phosphate 4-kinase type-2 gamma	Phosphatidylinositol 5-phosphate 4-kinase type-2 gamma (EC 2.7.1.149) (Phosphatidylinositol 5-phosphate 4-kinase type II gamma) (PI(5)P 4-kinase type II gamma) (PIP4KII-gamma)	PIP4K2C*PIP5K2C	PIP4K2C	Enzyme			Transferase
Q8TCC7	5	S22A8_HUMAN	Solute carrier family 22 member 8	Solute carrier family 22 member 8 (Organic anion transporter 3) (hOAT3)	SLC22A8*OAT3	SLC22A8	Transporter	Electrochemical transporter		Electrochemical transporter
Q8TCG2	11	P4K2B_HUMAN	PI4-kinase type II beta	Phosphatidylinositol 4-kinase type 2-beta (EC 2.7.1.67) (Phosphatidylinositol 4-kinase type II-beta) (PI4KII-BETA)	PI4K2B	PI4K2B	Enzyme			Transferase
Q8TCT1	28	PHOP1_HUMAN	Phosphoethanolamine/phosphocholine phosphatase	Phosphoethanolamine/phosphocholine phosphatase (EC 3.1.3.75)	PHOSPHO1	PHOSPHO1	Enzyme			Phosphatatse
Q8TCW9	13	PKR1_HUMAN	Prokineticin receptor 1	Prokineticin receptor 1 (PK-R1) (G-protein coupled receptor 73) (G-protein coupled receptor ZAQ) (GPR73a)	PROKR1*GPR73*PKR1	PROKR1	Membrane receptor	Family A G protein-coupled receptor		Family A GPCR
Q8TD08	22	MK15_HUMAN	Mitogen-activated protein kinase 15	Mitogen-activated protein kinase 15 (MAP kinase 15) (MAPK 15) (EC 2.7.11.24) (Extracellular signal-regulated kinase 7) (ERK-7) (Extracellular signal-regulated kinase 8) (ERK-8)	MAPK15*ERK7*ERK8	MAPK15	Enzyme	Kinase		Kinase
Q8TD19	7	NEK9_HUMAN	Serine/threonine-protein kinase NEK9	Serine/threonine-protein kinase Nek9 (EC 2.7.11.1) (Nercc1 kinase) (Never in mitosis A-related kinase 9) (NimA-related protein kinase 9) (NimA-related kinase 8) (Nek8)	NEK9*KIAA1995*NEK8*NERCC	NEK9	Enzyme	Kinase	3ZKE|3ZKF	Kinase
Q8TDC3	59	BRSK1_HUMAN	BR serine/threonine-protein kinase 1	Serine/threonine-protein kinase BRSK1 (EC 2.7.11.1) (Brain-selective kinase 1) (EC 2.7.11.26) (Brain-specific serine/threonine-protein kinase 1) (BR serine/threonine-protein kinase 1) (Serine/threonine-protein kinase SAD-B) (Synapses of Amphids Defective homolog 1) (SAD1 homolog) (hSAD1)	BRSK1*KIAA1811*SAD1*SADB	BRSK1	Enzyme	Kinase		Kinase
Q8TDD5	11	MCLN3_HUMAN	MCOLN3 protein	Mucolipin-3 (Transient receptor potential channel mucolipin 3) (TRPML3)	MCOLN3	MCOLN3	Ion channel	Voltage-gated ion channel		Voltage-gated ion channel
Q8TDR2	18	STK35_HUMAN	Serine/threonine-protein kinase 35	Serine/threonine-protein kinase 35 (EC 2.7.11.1) (CLP-36-interacting kinase 1) (CLIK-1) (PDLIM1-interacting kinase 1) (Serine/threonine-protein kinase 35 L1)	STK35*CLIK1*PDIK1*STK35L1	STK35	Enzyme	Kinase		Kinase
Q8TDS4	287	HCAR2_HUMAN	Hydroxycarboxylic acid receptor 2	Hydroxycarboxylic acid receptor 2 (G-protein coupled receptor 109A) (G-protein coupled receptor HM74A) (Niacin receptor 1) (Nicotinic acid receptor)	HCAR2*GPR109A*HCA2*HM74A*NIACR1	HCAR2	Membrane receptor	Family A G protein-coupled receptor		Family A GPCR
Q8TDS5	28	OXER1_HUMAN	Oxoeicosanoid receptor 1	Oxoeicosanoid receptor 1 (5-oxo-ETE G-protein coupled receptor) (G-protein coupled receptor 170) (G-protein coupled receptor R527) (G-protein coupled receptor TG1019)	OXER1*GPR170*TG1019	OXER1	Membrane receptor	Family A G protein-coupled receptor		Family A GPCR
Q8TDU6	290	GPBAR_HUMAN	G-protein coupled bile acid receptor 1	G-protein coupled bile acid receptor 1 (G-protein coupled receptor GPCR19) (hGPCR19) (Membrane-type receptor for bile acids) (M-BAR) (hBG37) (BG37)	GPBAR1*TGR5	GPBAR1	Membrane receptor	Family A G protein-coupled receptor		Family A GPCR
Q8TDV5	898	GP119_HUMAN	Glucose-dependent insulinotropic receptor	Glucose-dependent insulinotropic receptor (G-protein coupled receptor 119)	GPR119	GPR119	Membrane receptor	Family A G protein-coupled receptor		Family A GPCR
Q8TDX7	3	NEK7_HUMAN	Serine/threonine-protein kinase NEK7	Serine/threonine-protein kinase Nek7 (EC 2.7.11.1) (Never in mitosis A-related kinase 7) (NimA-related protein kinase 7)	NEK7	NEK7	Enzyme	Kinase	2WQM|2WQN|5DE2|6GT1|6NPY	Kinase
Q8TET4	1	GANC_HUMAN	Neutral alpha-glucosidase C	Neutral alpha-glucosidase C (EC 3.2.1.20)	GANC	GANC	Enzyme			Hydrolyse
Q8TF76	19	HASP_HUMAN	Serine/threonine-protein kinase haspin	Serine/threonine-protein kinase haspin (EC 2.7.11.1) (Germ cell-specific gene 2 protein) (H-haspin) (Haploid germ cell-specific nuclear protein kinase)	HASPIN*GSG2	HASPIN	Enzyme	Kinase	2VUW|2WB8|3DLZ|3E7V|3F2N|3FMD|3IQ7|4OUC|4QTC|5HTB|5HTC|6G34|6G35|6G36|6G37|6G38|6G39|6G3A	Kinase
Q8WTQ7	16	GRK7_HUMAN	G protein-coupled receptor kinase 7	Rhodopsin kinase (EC 2.7.11.14) (G protein-coupled receptor kinase 7) (G protein-coupled receptor kinase GRK7)	GRK7*GPRK7	GRK7	Enzyme	Kinase		Kinase
Q8WTS6	1	SETD7_HUMAN	Histone-lysine N-methyltransferase SETD7	Histone-lysine N-methyltransferase SETD7 (EC 2.1.1.43) (Histone H3-K4 methyltransferase SETD7) (H3-K4-HMTase SETD7) (Lysine N-methyltransferase 7) (SET domain-containing protein 7) (SET7/9)	SETD7*KIAA1717*KMT7*SET7*SET9	SETD7	Epigenetic regulator	Other Categories		Epigenetic regulator
Q8WTV0	37	SCRB1_HUMAN	Scavenger receptor class B member 1	Scavenger receptor class B member 1 (SRB1) (CD36 and LIMPII analogous 1) (CLA-1) (CD36 antigen-like 1) (Collagen type I receptor, thrombospondin receptor-like 1) (SR-BI) (CD antigen CD36)	SCARB1*CD36L1*CLA1	SCARB1	Unclassified protein			Unclassified protein
Q8WU08	4	ST32A_HUMAN	Serine/threonine-protein kinase 32A	Serine/threonine-protein kinase 32A (EC 2.7.11.1) (Yet another novel kinase 1)	STK32A*YANK1	STK32A	Enzyme	Kinase	4FR4	Kinase
Q8WUI4	141	HDAC7_HUMAN	Histone deacetylase 7	Histone deacetylase 7 (HD7) (EC 3.5.1.98) (Histone deacetylase 7A) (HD7a)	HDAC7*HDAC7A	HDAC7	Epigenetic regulator	Other Categories		Epigenetic regulator
Q8WWR8	2	NEUR4_HUMAN	Sialidase 4	Sialidase-4 (EC 3.2.1.18) (N-acetyl-alpha-neuraminidase 4)	NEU4*LP5125	NEU4	Enzyme			Hydrolyse
Q8WWX8	1	SC5AB_HUMAN	Sodium/myo-inositol cotransporter 2	Sodium/myo-inositol cotransporter 2 (Na(+)/myo-inositol cotransporter 2) (Sodium-dependent glucose cotransporter) (Sodium/glucose cotransporter KST1) (Sodium/myo-inositol transporter 2) (SMIT2) (Solute carrier family 5 member 11)	SLC5A11*KST1*SLGTX*SMIT2	SLC5A11	Transporter	Electrochemical transporter		Electrochemical transporter
Q8WXA8	186	HTR3C_HUMAN		5-hydroxytryptamine receptor 3C		HTR3C	Ion channel			Ligand-gated ion channel
Q8WXR4	6	MYO3B_HUMAN	Myosin-IIIB	Myosin-IIIb (EC 2.7.11.1)	MYO3B	MYO3B	Enzyme	Kinase		Kinase
Q8WZA2	7	RPGF4_HUMAN	Rap guanine nucleotide exchange factor 4	Rap guanine nucleotide exchange factor 4 (Exchange factor directly activated by cAMP 2) (Exchange protein directly activated by cAMP 2) (EPAC 2) (cAMP-regulated guanine nucleotide exchange factor II) (cAMP-GEFII)	RAPGEF4*CGEF2*EPAC2	RAPGEF4	Unclassified protein			Unclassified protein
Q92523	49	CPT1B_HUMAN	Carnitine O-palmitoyltransferase 1, muscle isoform	Carnitine O-palmitoyltransferase 1, muscle isoform (CPT1-M) (EC 2.3.1.21) (Carnitine O-palmitoyltransferase I, muscle isoform) (CPT I) (CPTI-M) (Carnitine palmitoyltransferase 1B) (Carnitine palmitoyltransferase I-like protein)	CPT1B*KIAA1670	CPT1B	Transporter	Other Categories		Transporter
Q92630	73	DYRK2_HUMAN	Dual-specificity tyrosine-phosphorylation regulated kinase 2	Dual specificity tyrosine-phosphorylation-regulated kinase 2 (EC 2.7.12.1)	DYRK2	DYRK2	Enzyme	Kinase	3K2L|3KVW|4AZF|5LXC|5LXD|5ZTN|6HDP|6HDR	Kinase
Q92633	90	LPAR1_HUMAN	Lysophosphatidic acid receptor Edg-2	Lysophosphatidic acid receptor 1 (LPA receptor 1) (LPA-1) (Lysophosphatidic acid receptor Edg-2)	LPAR1*EDG2*LPA1	LPAR1	Membrane receptor	Family A G protein-coupled receptor		Family A GPCR
Q92731	1409	ESR2_HUMAN	Estrogen receptor beta	Estrogen receptor beta (ER-beta) (Nuclear receptor subfamily 3 group A member 2)	ESR2*ESTRB*NR3A2	ESR2	Transcription factor	Other Categories		Transcription factor
Q92753	2	RORB_HUMAN	Nuclear receptor ROR-beta	Nuclear receptor ROR-beta (Nuclear receptor RZR-beta) (Nuclear receptor subfamily 1 group F member 2) (Retinoid-related orphan receptor-beta)	RORB*NR1F2*RZRB	RORB	Transcription factor	Other Categories		Transcription factor
Q92769	625	HDAC2_HUMAN	Histone deacetylase 2	Histone deacetylase 2 (HD2) (EC 3.5.1.98)	HDAC2	HDAC2	Epigenetic regulator	Other Categories		Epigenetic regulator
Q92772	11	CDKL2_HUMAN	Cyclin-dependent kinase-like 2	Cyclin-dependent kinase-like 2 (EC 2.7.11.22) (Protein kinase p56 KKIAMRE) (Serine/threonine-protein kinase KKIAMRE)	CDKL2	CDKL2	Enzyme	Kinase	4AAA|4BBM	Kinase
Q92793	16	CBP_HUMAN	CREB-binding protein	CREB-binding protein (EC 2.3.1.48)	CREBBP*CBP	CREBBP	Epigenetic regulator	Other Categories		Epigenetic regulator
Q92820	4	GGH_HUMAN	Gamma-glutamyl hydrolase	Gamma-glutamyl hydrolase (EC 3.4.19.9) (Conjugase) (GH) (Gamma-Glu-X carboxypeptidase)	GGH	GGH	Enzyme	Protease		Protease
Q92830	1	KAT2A_HUMAN	Histone acetyltransferase GCN5	Histone acetyltransferase KAT2A (EC 2.3.1.48) (General control of amino acid synthesis protein 5-like 2) (Histone acetyltransferase GCN5) (hGCN5) (Histone succinyltransferase KAT2A) (EC 2.3.1.-) (Lysine acetyltransferase 2A) (STAF97)	KAT2A*GCN5*GCN5L2	KAT2A	Epigenetic regulator	Other Categories		Epigenetic regulator
Q92847	1129	GHSR_HUMAN	Ghrelin receptor	Growth hormone secretagogue receptor type 1 (GHS-R) (GH-releasing peptide receptor) (GHRP) (Ghrelin receptor)	GHSR	GHSR	Membrane receptor	Family A G protein-coupled receptor		Family A GPCR
Q92851	7	CASPA_HUMAN	Caspase-10	Caspase-10 (CASP-10) (EC 3.4.22.63) (Apoptotic protease Mch-4) (FAS-associated death domain protein interleukin-1B-converting enzyme 2) (FLICE2) (ICE-like apoptotic protease 4) [Cleaved into: Caspase-10 subunit p23/17; Caspase-10 subunit p12]	CASP10*MCH4	CASP10	Enzyme	Protease		Protease
Q92887	3	MRP2_HUMAN	Canalicular multispecific organic anion transporter 1	Canalicular multispecific organic anion transporter 1 (ATP-binding cassette sub-family C member 2) (Canalicular multidrug resistance protein) (Multidrug resistance-associated protein 2)	ABCC2*CMOAT*CMOAT1*CMRP*MRP2	ABCC2	Transporter	Other Categories		Transporter
Q92918	26	M4K1_HUMAN	Mitogen-activated protein kinase kinase kinase kinase 1	Mitogen-activated protein kinase kinase kinase kinase 1 (EC 2.7.11.1) (Hematopoietic progenitor kinase) (MAPK/ERK kinase kinase kinase 1) (MEK kinase kinase 1) (MEKKK 1)	MAP4K1*HPK1	MAP4K1	Enzyme	Kinase	6CQD|6CQE|6CQF|6NFY|6NFZ|6NG0	Kinase
Q92952	8	KCNN1_HUMAN	Small conductance calcium-activated potassium channel protein 1	Small conductance calcium-activated potassium channel protein 1 (SK1) (SKCa 1) (SKCa1) (KCa2.1)	KCNN1*SK	KCNN1	Ion channel	Voltage-gated ion channel		Voltage-gated ion channel
Q92953	1	KCNB2_HUMAN	Potassium voltage-gated channel subfamily B member 2	Potassium voltage-gated channel subfamily B member 2 (Voltage-gated potassium channel subunit Kv2.2)	KCNB2	KCNB2	Ion channel	Voltage-gated ion channel		Voltage-gated ion channel
Q92959	12	SO2A1_HUMAN	Solute carrier organic anion transporter family member 2A1	Solute carrier organic anion transporter family member 2A1 (Prostaglandin transporter) (PGT) (Solute carrier family 21 member 2)	SLCO2A1*OATP2A1*SLC21A2	SLCO2A1	Transporter	Electrochemical transporter		Electrochemical transporter
Q93088	8	BHMT1_HUMAN	Betaine--homocysteine S-methyltransferase 1	Betaine--homocysteine S-methyltransferase 1 (EC 2.1.1.5)	BHMT	BHMT	Enzyme			Transferase
Q969F8	224	KISSR_HUMAN	Metastin receptor	KiSS-1 receptor (KiSS-1R) (G-protein coupled receptor 54) (G-protein coupled receptor OT7T175) (hOT7T175) (Hypogonadotropin-1) (Kisspeptins receptor) (Metastin receptor)	KISS1R*AXOR12*GPR54	KISS1R	Membrane receptor	Family A G protein-coupled receptor		Family A GPCR
Q969S8	158	HDA10_HUMAN	Histone deacetylase 10	Polyamine deacetylase HDAC10 (EC 3.5.1.48) (EC 3.5.1.62) (Histone deacetylase 10) (HD10)	HDAC10	HDAC10	Epigenetic regulator	Other Categories		Epigenetic regulator
Q969V1	64	MCHR2_HUMAN	Melanin-concentrating hormone receptor 2	Melanin-concentrating hormone receptor 2 (MCH receptor 2) (MCH-R2) (MCHR-2) (G-protein coupled receptor 145) (GPRv17) (MCH-2R) (MCH2) (MCH2R)	MCHR2*GPR145*SLT	MCHR2	Membrane receptor	Family A G protein-coupled receptor		Family A GPCR
Q96BR1	7	SGK3_HUMAN	Serine/threonine-protein kinase Sgk3	Serine/threonine-protein kinase Sgk3 (EC 2.7.11.1) (Cytokine-independent survival kinase) (Serum/glucocorticoid-regulated kinase 3) (Serum/glucocorticoid-regulated kinase-like)	SGK3*CISK*SGKL	SGK3	Enzyme	Kinase	6EDX	Kinase
Q96C86	8	DCPS_HUMAN	Scavenger mRNA-decapping enzyme DcpS	m7GpppX diphosphatase (EC 3.6.1.59) (DCS-1) (Decapping scavenger enzyme) (Hint-related 7meGMP-directed hydrolase) (Histidine triad nucleotide-binding protein 5) (Histidine triad protein member 5) (HINT-5) (Scavenger mRNA-decapping enzyme DcpS)	DCPS*DCS1*HINT5*HSPC015	DCPS	Enzyme			Hydrolyse
Q96D53	5	COQ8B_HUMAN	Uncharacterized aarF domain-containing protein kinase 4	Atypical kinase COQ8B, mitochondrial (EC 2.7.-.-) (AarF domain-containing protein kinase 4) (Coenzyme Q protein 8B)	COQ8B*ADCK4	COQ8B	Enzyme	Kinase		Kinase
Q96DB2	184	HDA11_HUMAN	Histone deacetylase 11	Histone deacetylase 11 (HD11) (EC 3.5.1.98)	HDAC11	HDAC11	Epigenetic regulator	Other Categories		Epigenetic regulator
Q96EB6	73	SIR1_HUMAN	NAD-dependent deacetylase sirtuin 1	NAD-dependent protein deacetylase sirtuin-1 (hSIRT1) (EC 3.5.1.-) (Regulatory protein SIR2 homolog 1) (SIR2-like protein 1) (hSIR2) [Cleaved into: SirtT1 75 kDa fragment (75SirT1)]	SIRT1*SIR2L1	SIRT1	Epigenetic regulator	Other Categories		Epigenetic regulator
Q96FL8	6	S47A1_HUMAN	Multidrug and toxin extrusion protein 1	Multidrug and toxin extrusion protein 1 (MATE-1) (hMATE-1) (Solute carrier family 47 member 1)	SLC47A1*MATE1	SLC47A1	Transporter	Electrochemical transporter		Electrochemical transporter
Q96G91	3	P2Y11_HUMAN	Purinergic receptor P2Y11	P2Y purinoceptor 11 (P2Y11)	P2RY11	P2RY11	Membrane receptor	Family A G protein-coupled receptor		Family A GPCR
Q96GD4	1602	AURKB_HUMAN	Serine/threonine-protein kinase Aurora-B	Aurora kinase B (EC 2.7.11.1) (Aurora 1) (Aurora- and IPL1-like midbody-associated protein 1) (AIM-1) (Aurora/IPL1-related kinase 2) (ARK-2) (Aurora-related kinase 2) (STK-1) (Serine/threonine-protein kinase 12) (Serine/threonine-protein kinase 5) (Serine/threonine-protein kinase aurora-B)	AURKB*AIK2*AIM1*AIRK2*ARK2*STK1*STK12*STK5	AURKB	Enzyme	Kinase	4AF3	Kinase
Q96IY4	93	CBPB2_HUMAN	Carboxypeptidase B2 isoform A	Carboxypeptidase B2 (EC 3.4.17.20) (Carboxypeptidase U) (CPU) (Plasma carboxypeptidase B) (pCPB) (Thrombin-activable fibrinolysis inhibitor) (TAFI)	CPB2	CPB2	Enzyme	Protease		Protease
Q96KB5	25	TOPK_HUMAN	PDZ-binding kinase	Lymphokine-activated killer T-cell-originated protein kinase (EC 2.7.12.2) (Cancer/testis antigen 84) (CT84) (MAPKK-like protein kinase) (Nori-3) (PDZ-binding kinase) (Spermatogenesis-related protein kinase) (SPK) (T-LAK cell-originated protein kinase)	PBK*TOPK	PBK	Enzyme	Kinase	5J0A	Kinase
Q96KQ7	42	EHMT2_HUMAN	Histone-lysine N-methyltransferase, H3 lysine-9 specific 3	Histone-lysine N-methyltransferase EHMT2 (EC 2.1.1.-) (EC 2.1.1.43) (Euchromatic histone-lysine N-methyltransferase 2) (HLA-B-associated transcript 8) (Histone H3-K9 methyltransferase 3) (H3-K9-HMTase 3) (Lysine N-methyltransferase 1C) (Protein G9a)	EHMT2*BAT8*C6orf30*G9A*KMT1C*NG36	EHMT2	Epigenetic regulator	Other Categories		Epigenetic regulator
Q96KS0	81	EGLN2_HUMAN	Hypoxia-inducible factor prolyl hydroxylase 1	Egl nine homolog 2 (EC 1.14.11.29) (Estrogen-induced tag 6) (EIT-6) (HPH-3) (Hypoxia-inducible factor prolyl hydroxylase 1) (HIF-PH1) (HIF-prolyl hydroxylase 1) (HPH-1) (Prolyl hydroxylase domain-containing protein 1) (PHD1)	EGLN2*EIT6	EGLN2	Enzyme			Oxidoreductase
Q96L34	18	MARK4_HUMAN	MAP/microtubule affinity-regulating kinase 4	MAP/microtubule affinity-regulating kinase 4 (EC 2.7.11.1) (MAP/microtubule affinity-regulating kinase-like 1)	MARK4*KIAA1860*MARKL1	MARK4	Enzyme	Kinase	5ES1	Kinase
Q96LB1	9	MRGX2_HUMAN	Mas-related G-protein coupled receptor member X2	Mas-related G-protein coupled receptor member X2	MRGPRX2*MRGX2	MRGPRX2	Unclassified protein			Unclassified protein
Q96LB2	40	MRGX1_HUMAN	Mas-related G-protein coupled receptor member X1	Mas-related G-protein coupled receptor member X1 (Sensory neuron-specific G-protein coupled receptor 3/4)	MRGPRX1*MRGX1*SNSR3*SNSR4	MRGPRX1	Unclassified protein			Unclassified protein
Q96LD8	33	SENP8_HUMAN	Sentrin-specific protease 8	Sentrin-specific protease 8 (EC 3.4.22.-) (Deneddylase-1) (NEDD8-specific protease 1) (Protease, cysteine 2) (Sentrin/SUMO-specific protease SENP8)	SENP8*DEN1*NEDP1*PRSC2*FKSG8	SENP8	Enzyme			Protease
Q96NT5	11	PCFT_HUMAN	Proton-coupled folate transporter	Proton-coupled folate transporter (G21) (Heme carrier protein 1) (PCFT/HCP1) (Solute carrier family 46 member 1)	SLC46A1*HCP1*PCFT	SLC46A1	Transporter	Electrochemical transporter		Electrochemical transporter
Q96NX5	6	KCC1G_HUMAN	CaM kinase I gamma	Calcium/calmodulin-dependent protein kinase type 1G (EC 2.7.11.17) (CaM kinase I gamma) (CaM kinase IG) (CaM-KI gamma) (CaMKI gamma) (CaMKIG) (CaMK-like CREB kinase III) (CLICK III)	CAMK1G*CLICK3*VWS1	CAMK1G	Enzyme	Kinase	2JAM	Kinase
Q96P65	44	QRFPR_HUMAN	Pyroglutamylated RFamide peptide receptor	Pyroglutamylated RF-amide peptide receptor (AQ27) (G-protein coupled receptor 103) (Orexigenic neuropeptide QRFP receptor) (SP9155)	QRFPR*GPR103	QRFPR	Membrane receptor	Family A G protein-coupled receptor		Family A GPCR
Q96PF2	28	TSSK2_HUMAN	Testis-specific serine/threonine-protein kinase 2	Testis-specific serine/threonine-protein kinase 2 (TSK-2) (TSK2) (TSSK-2) (Testis-specific kinase 2) (EC 2.7.11.1) (DiGeorge syndrome protein G) (DGS-G) (Serine/threonine-protein kinase 22B)	TSSK2*DGSG*SPOGA2*STK22B	TSSK2	Enzyme	Kinase		Kinase
Q96PY6	228	NEK1_HUMAN	Serine/threonine-protein kinase Nek1	Serine/threonine-protein kinase Nek1 (EC 2.7.11.1) (Never in mitosis A-related kinase 1) (NimA-related protein kinase 1) (Renal carcinoma antigen NY-REN-55)	NEK1*KIAA1901	NEK1	Enzyme	Kinase	4APC|4B9D	Kinase
Q96Q15	24	SMG1_HUMAN	Serine/threonine-protein kinase SMG1	Serine/threonine-protein kinase SMG1 (SMG-1) (hSMG-1) (EC 2.7.11.1) (61E3.4) (Lambda/iota protein kinase C-interacting protein) (Lambda-interacting protein)	SMG1*ATX*KIAA0421*LIP	SMG1	Enzyme			Kinase
Q96Q40	9	CDK15_HUMAN	Serine/threonine-protein kinase PFTAIRE-2	Cyclin-dependent kinase 15 (EC 2.7.11.22) (Amyotrophic lateral sclerosis 2 chromosomal region candidate gene 7 protein) (Cell division protein kinase 15) (Serine/threonine-protein kinase ALS2CR7) (Serine/threonine-protein kinase PFTAIRE-2)	CDK15*ALS2CR7*PFTK2	CDK15	Enzyme	Kinase		Kinase
Q96RG2	14	PASK_HUMAN	PAS domain-containing serine/threonine-protein kinase	PAS domain-containing serine/threonine-protein kinase (PAS-kinase) (PASKIN) (hPASK) (EC 2.7.11.1)	PASK*KIAA0135	PASK	Enzyme	Kinase	1LL8|3DLS	Kinase
Q96RI0	8	PAR4_HUMAN	Proteinase activated receptor 4	Proteinase-activated receptor 4 (PAR-4) (Coagulation factor II receptor-like 3) (Thrombin receptor-like 3)	F2RL3*PAR4	F2RL3	Membrane receptor	Family A G protein-coupled receptor		Family A GPCR
Q96RI1	377	NR1H4_HUMAN	Bile acid receptor FXR	Bile acid receptor (Farnesoid X-activated receptor) (Farnesol receptor HRR-1) (Nuclear receptor subfamily 1 group H member 4) (Retinoid X receptor-interacting protein 14) (RXR-interacting protein 14)	NR1H4*BAR*FXR*HRR1*RIP14	NR1H4	Transcription factor	Other Categories		Transcription factor
Q96RJ0	130	TAAR1_HUMAN	Trace amine-associated receptor 1	Trace amine-associated receptor 1 (TaR-1) (Trace amine receptor 1)	TAAR1*TA1*TAR1*TRAR1	TAAR1	Membrane receptor	Family A G protein-coupled receptor		Family A GPCR
Q96RR4	26	KKCC2_HUMAN	CaM-kinase kinase beta	Calcium/calmodulin-dependent protein kinase kinase 2 (CaM-KK 2) (CaM-kinase kinase 2) (CaMKK 2) (EC 2.7.11.17) (Calcium/calmodulin-dependent protein kinase kinase beta) (CaM-KK beta) (CaM-kinase kinase beta) (CaMKK beta)	CAMKK2*CAMKKB*KIAA0787	CAMKK2	Enzyme	Kinase	2ZV2|5UY6|5UYJ|5VT1|5YV8|5YV9|5YVA|5YVB|5YVC|6BKU|6BLE|6BQL|6BQP|6BQQ|6BRC|6CMJ|6EWW|6FEL	Kinase
Q96S37	231	S22AC_HUMAN	Solute carrier family 22 member 12	Solute carrier family 22 member 12 (Organic anion transporter 4-like protein) (Renal-specific transporter) (RST) (Urate anion exchanger 1)	SLC22A12*OATL4*URAT1*UNQ6453/PRO34004	SLC22A12	Transporter	Electrochemical transporter		Electrochemical transporter
Q96SB4	45	SRPK1_HUMAN	Serine/threonine-protein kinase SRPK1	SRSF protein kinase 1 (EC 2.7.11.1) (SFRS protein kinase 1) (Serine/arginine-rich protein-specific kinase 1) (SR-protein-specific kinase 1)	SRPK1	SRPK1	Enzyme	Kinase	1WAK|1WBP|3BEG|4WUA|5MXX|5MY8|5NNG|5XV7|6FAD	Kinase
Q99250	15	SCN2A_HUMAN	Sodium channel protein type II alpha subunit	Sodium channel protein type 2 subunit alpha (HBSC II) (Sodium channel protein brain II subunit alpha) (Sodium channel protein type II subunit alpha) (Voltage-gated sodium channel subunit alpha Nav1.2)	SCN2A*NAC2*SCN2A1*SCN2A2	SCN2A	Ion channel	Voltage-gated ion channel		Voltage-gated ion channel
Q99489	1	OXDD_HUMAN	D-aspartate oxidase	D-aspartate oxidase (DASOX) (DDO) (EC 1.4.3.1)	DDO	DDO	Enzyme	Oxidoreductase		Oxidoreductase
Q99500	526	S1PR3_HUMAN	Sphingosine 1-phosphate receptor Edg-3	Sphingosine 1-phosphate receptor 3 (S1P receptor 3) (S1P3) (Endothelial differentiation G-protein coupled receptor 3) (Sphingosine 1-phosphate receptor Edg-3) (S1P receptor Edg-3)	S1PR3*EDG3	S1PR3	Membrane receptor	Family A G protein-coupled receptor		Family A GPCR
Q99523	20	SORT_HUMAN	Neurotensin receptor 3	Sortilin (100 kDa NT receptor) (Glycoprotein 95) (Gp95) (Neurotensin receptor 3) (NT3) (NTR3)	SORT1	SORT1	Membrane receptor			other Membrane receptor
Q99527	7	GPER1_HUMAN	G-protein coupled estrogen receptor 1	G-protein coupled estrogen receptor 1 (Chemoattractant receptor-like 2) (Flow-induced endothelial G-protein coupled receptor 1) (FEG-1) (G protein-coupled estrogen receptor 1) (G-protein coupled receptor 30) (GPCR-Br) (IL8-related receptor DRY12) (Lymphocyte-derived G-protein coupled receptor) (LYGPR) (Membrane estrogen receptor) (mER)	GPER1*CEPR*CMKRL2*DRY12*GPER*GPR30	GPER1	Membrane receptor	Family A G protein-coupled receptor		Family A GPCR
Q99538	32	LGMN_HUMAN	Legumain	Legumain (EC 3.4.22.34) (Asparaginyl endopeptidase) (Protease, cysteine 1)	LGMN*PRSC1	LGMN	Enzyme	Protease		Protease
Q99558	557	M3K14_HUMAN	Mitogen-activated protein kinase kinase kinase 14	Mitogen-activated protein kinase kinase kinase 14 (EC 2.7.11.25) (NF-kappa-beta-inducing kinase) (HsNIK) (Serine/threonine-protein kinase NIK)	MAP3K14*NIK	MAP3K14	Enzyme	Kinase	4DN5|4G3D|4IDT|4IDV	Kinase
Q99571	7	P2RX4_HUMAN	P2X purinoceptor 4	P2X purinoceptor 4 (P2X4) (ATP receptor) (Purinergic receptor)	P2RX4	P2RX4	Ion channel	Ligand-gated ion channel		Ligand-gated ion channel
Q99572	1847	P2RX7_HUMAN	P2X purinoceptor 7	P2X purinoceptor 7 (P2X7) (ATP receptor) (P2Z receptor) (Purinergic receptor)	P2RX7	P2RX7	Ion channel	Ligand-gated ion channel		Ligand-gated ion channel
Q99640	5	PMYT1_HUMAN	Tyrosine- and threonine-specific cdc2-inhibitory kinase	Membrane-associated tyrosine- and threonine-specific cdc2-inhibitory kinase (EC 2.7.11.1) (Myt1 kinase)	PKMYT1*MYT1	PKMYT1	Enzyme	Kinase	3P1A|5VCV|5VCW|5VCX|5VCY|5VCZ|5VD0|5VD1|5VD3	Kinase
Q99677	11	LPAR4_HUMAN	Lysophosphatidic acid receptor 4	Lysophosphatidic acid receptor 4 (LPA receptor 4) (LPA-4) (G-protein coupled receptor 23) (P2Y purinoceptor 9) (P2Y9) (P2Y5-like receptor) (Purinergic receptor 9)	LPAR4*GPR23*LPA4*P2RY9	LPAR4	Membrane receptor	Family A G protein-coupled receptor		Family A GPCR
Q99683	85	M3K5_HUMAN	Mitogen-activated protein kinase kinase kinase 5	Mitogen-activated protein kinase kinase kinase 5 (EC 2.7.11.25) (Apoptosis signal-regulating kinase 1) (ASK-1) (MAPK/ERK kinase kinase 5) (MEK kinase 5) (MEKK 5)	MAP3K5*ASK1*MAPKKK5*MEKK5	MAP3K5	Enzyme	Kinase	2CLQ|3VW6|4BF2|4BHN|4BIB|4BIC|4BID|4BIE|5ULM|5UOR|5UOX|5UP3|5V19|5V24|5VIL|5VIO|6E2M|6E2N|6E2O|6EJL	Kinase
Q99685	152	MGLL_HUMAN	Monoglyceride lipase	Monoglyceride lipase (MGL) (EC 3.1.1.23) (HU-K5) (Lysophospholipase homolog) (Lysophospholipase-like) (Monoacylglycerol lipase) (MAGL)	MGLL	MGLL	Enzyme			Hydrolyse
Q99705	2870	MCHR1_HUMAN	Melanin-concentrating hormone receptor 1	Melanin-concentrating hormone receptor 1 (MCH receptor 1) (MCH-R1) (MCHR-1) (G-protein coupled receptor 24) (MCH-1R) (MCH1R) (MCHR) (SLC-1) (Somatostatin receptor-like protein)	MCHR1*GPR24*SLC1	MCHR1	Membrane receptor	Family A G protein-coupled receptor		Family A GPCR
Q99720	1829	SGMR1_HUMAN	Sigma opioid receptor	Sigma non-opioid intracellular receptor 1 (Aging-associated gene 8 protein) (SR31747-binding protein) (SR-BP) (Sigma 1-type opioid receptor) (SIG-1R) (Sigma1-receptor) (Sigma1R) (hSigmaR1)	SIGMAR1*OPRS1*SRBP*AAG8	SIGMAR1	Membrane receptor			other Membrane receptor
Q99755	13	PI51A_HUMAN	Phosphatidylinositol-4-phosphate 5-kinase type-1 alpha	Phosphatidylinositol 4-phosphate 5-kinase type-1 alpha (PIP5K1-alpha) (PtdIns(4)P-5-kinase 1 alpha) (EC 2.7.1.68) (68 kDa type I phosphatidylinositol 4-phosphate 5-kinase alpha) (Phosphatidylinositol 4-phosphate 5-kinase type I alpha) (PIP5KIalpha)	PIP5K1A	PIP5K1A	Enzyme	Kinase		Kinase
Q99759	18	M3K3_HUMAN	Mitogen-activated protein kinase kinase kinase 3	Mitogen-activated protein kinase kinase kinase 3 (EC 2.7.11.25) (MAPK/ERK kinase kinase 3) (MEK kinase 3) (MEKK 3)	MAP3K3*MAPKKK3*MEKK3	MAP3K3	Enzyme	Kinase	2C60|2JRH|2O2V|2PPH|4Y5O|4YL6	Kinase
Q99808	182	S29A1_HUMAN	Equilibrative nucleoside transporter 1	Equilibrative nucleoside transporter 1 (Equilibrative nitrobenzylmercaptopurine riboside-sensitive nucleoside transporter) (Equilibrative NBMPR-sensitive nucleoside transporter) (Nucleoside transporter, es-type) (Solute carrier family 29 member 1)	SLC29A1*ENT1	SLC29A1	Transporter	Electrochemical transporter		Electrochemical transporter
Q99835	482	SMO_HUMAN	Smoothened homolog	Smoothened homolog (SMO) (Protein Gx)	SMO*SMOH	SMO	Membrane receptor	Other Categories		other Membrane receptor
Q99873	4	ANM1_HUMAN	Protein-arginine N-methyltransferase 1	Protein arginine N-methyltransferase 1 (EC 2.1.1.319) (Histone-arginine N-methyltransferase PRMT1) (Interferon receptor 1-bound protein 4)	PRMT1*HMT2*HRMT1L2*IR1B4	PRMT1	Epigenetic regulator	Other Categories		Epigenetic regulator
Q99884	35	SC6A7_HUMAN	Sodium-dependent proline transporter	Sodium-dependent proline transporter (Solute carrier family 6 member 7)	SLC6A7*PROT	SLC6A7	Transporter	Electrochemical transporter		Electrochemical transporter
Q99928	294	GABRG3_HUMAN		Gamma-aminobutyric acid receptor subunit gamma-3		GABARG3	Ion channel			Ligand-gated ion channel
Q9BQI3	27	E2AK1_HUMAN	Eukaryotic translation initiation factor 2-alpha kinase 1	Eukaryotic translation initiation factor 2-alpha kinase 1 (EC 2.7.11.1) (Heme-controlled repressor) (HCR) (Heme-regulated eukaryotic initiation factor eIF-2-alpha kinase) (Heme-regulated inhibitor) (Hemin-sensitive initiation factor 2-alpha kinase)	EIF2AK1*HRI*KIAA1369*PRO1362	EIF2AK1	Enzyme	Kinase		Kinase
Q9BRS2	46	RIOK1_HUMAN	Serine/threonine-protein kinase RIO1	Serine/threonine-protein kinase RIO1 (EC 2.7.11.1) (EC 3.6.3.-) (RIO kinase 1)	RIOK1*RIO1	RIOK1	Enzyme	Kinase	4OTP|6G5I	Kinase
Q9BUB5	71	MKNK1_HUMAN	MAP kinase-interacting serine/threonine-protein kinase MNK1	MAP kinase-interacting serine/threonine-protein kinase 1 (EC 2.7.11.1) (MAP kinase signal-integrating kinase 1) (MAPK signal-integrating kinase 1) (Mnk1)	MKNK1*MNK1	MKNK1	Enzyme	Kinase	2HW6|2Y9Q|5WVD	Kinase
Q9BVS4	41	RIOK2_HUMAN	Serine/threonine-protein kinase RIO2	Serine/threonine-protein kinase RIO2 (EC 2.7.11.1) (RIO kinase 2)	RIOK2*RIO2	RIOK2	Enzyme	Kinase	5DHF|6FDM|6FDN|6FDO|6G18|6G51|6HK6	Kinase
Q9BWU1	19	CDK19_HUMAN	Cell division cycle 2-like protein kinase 6	Cyclin-dependent kinase 19 (EC 2.7.11.22) (CDC2-related protein kinase 6) (Cell division cycle 2-like protein kinase 6) (Cell division protein kinase 19) (Cyclin-dependent kinase 11) (Death-preventing kinase)	CDK19*CDC2L6*CDK11*KIAA1028	CDK19	Enzyme	Kinase		Kinase
Q9BX84	1	TRPM6_HUMAN	Transient receptor potential cation channel subfamily M member 6	Transient receptor potential cation channel subfamily M member 6 (EC 2.7.11.1) (Channel kinase 2) (Melastatin-related TRP cation channel 6)	TRPM6*CHAK2	TRPM6	Ion channel	Voltage-gated ion channel		Voltage-gated ion channel
Q9BXA5	37	SUCR1_HUMAN	Succinate receptor 1	Succinate receptor 1 (G-protein coupled receptor 91) (P2Y purinoceptor 1-like)	SUCNR1*GPR91	SUCNR1	Membrane receptor	Family A G protein-coupled receptor		Family A GPCR
Q9BXA7	49	TSSK1_HUMAN	Testis-specific serine/threonine-protein kinase 1	Testis-specific serine/threonine-protein kinase 1 (TSK-1) (TSK1) (TSSK-1) (Testis-specific kinase 1) (EC 2.7.11.1) (Serine/threonine-protein kinase 22A)	TSSK1B*SPOGA1*SPOGA4*STK22A*STK22D*TSSK1*FKSG81	TSSK1B	Enzyme	Kinase		Kinase
Q9BY08	3	EBPL_HUMAN	Emopamil-binding protein-like	Emopamil-binding protein-like (Emopamil-binding-related protein)	EBPL*EBRP*ERP	EBPL	Unclassified protein			Unclassified protein
Q9BY41	595	HDAC8_HUMAN	Histone deacetylase 8	Histone deacetylase 8 (HD8) (EC 3.5.1.98)	HDAC8*HDACL1*CDA07	HDAC8	Epigenetic regulator	Other Categories		Epigenetic regulator
Q9BYF1	79	ACE2_HUMAN	Angiotensin-converting enzyme 2	Angiotensin-converting enzyme 2 (EC 3.4.17.23) (ACE-related carboxypeptidase) (Angiotensin-converting enzyme homolog) (ACEH) (Metalloprotease MPROT15) [Cleaved into: Processed angiotensin-converting enzyme 2]	ACE2*UNQ868/PRO1885	ACE2	Enzyme	Protease		Protease
Q9BYP7	2	WNK3_HUMAN	Serine/threonine-protein kinase WNK3	Serine/threonine-protein kinase WNK3 (EC 2.7.11.1) (Protein kinase lysine-deficient 3) (Protein kinase with no lysine 3)	WNK3*KIAA1566*PRKWNK3	WNK3	Enzyme	Kinase	5NKP|5O1V|5O21|5O23|5O26|5O2B|5O2C	Kinase
Q9BYT3	45	STK33_HUMAN	Serine/threonine-protein kinase 33	Serine/threonine-protein kinase 33 (EC 2.7.11.1)	STK33	STK33	Enzyme	Kinase		Kinase
Q9BZ11	10	ADA33_HUMAN	Disintegrin and metalloproteinase domain-containing protein 33	Disintegrin and metalloproteinase domain-containing protein 33 (ADAM 33) (EC 3.4.24.-)	ADAM33*C20orf153*UNQ873/PRO1891	ADAM33	Enzyme	Protease		Protease
Q9BZL6	126	KPCD2_HUMAN	Serine/threonine-protein kinase D2	Serine/threonine-protein kinase D2 (EC 2.7.11.13) (nPKC-D2)	PRKD2*PKD2*HSPC187	PRKD2	Enzyme	Kinase	2COA|3BGM|4NNX|4NNY	Kinase
Q9BZM2	8	PA2GF_HUMAN	Group IIF secretory phospholipase A2	Group IIF secretory phospholipase A2 (GIIF sPLA2) (sPLA2-IIF) (EC 3.1.1.4) (Phosphatidylcholine 2-acylhydrolase 2F)	PLA2G2F	PLA2G2F	Enzyme			Hydrolyse
Q9BZP6	4	CHIA_HUMAN	Acidic mammalian chitinase	Acidic mammalian chitinase (AMCase) (EC 3.2.1.14) (Lung-specific protein TSA1902)	CHIA	CHIA	Enzyme			Hydrolyse
Q9C098	13	DCLK3_HUMAN	Serine/threonine-protein kinase DCLK3	Serine/threonine-protein kinase DCLK3 (EC 2.7.11.1) (Doublecortin domain-containing protein 3C) (Doublecortin-like and CAM kinase-like 3) (Doublecortin-like kinase 3)	DCLK3*DCAMKL3*DCDC3C*KIAA1765	DCLK3	Enzyme	Kinase		Kinase
Q9GZQ4	3	NMUR2_HUMAN	Neuromedin-U receptor 2	Neuromedin-U receptor 2 (NMU-R2) (G-protein coupled receptor FM-4) (G-protein coupled receptor TGR-1)	NMUR2*NMU2R*TGR1	NMUR2	Membrane receptor	Family A G protein-coupled receptor		Family A GPCR
Q9GZQ6	67	NPFF1_HUMAN	Neuropeptide FF receptor 1	Neuropeptide FF receptor 1 (G-protein coupled receptor 147) (RFamide-related peptide receptor OT7T022)	NPFFR1*GPR147*NPFF1	NPFFR1	Membrane receptor	Family A G protein-coupled receptor		Family A GPCR
Q9GZT9	239	EGLN1_HUMAN	Egl nine homolog 1	Egl nine homolog 1 (EC 1.14.11.29) (Hypoxia-inducible factor prolyl hydroxylase 2) (HIF-PH2) (HIF-prolyl hydroxylase 2) (HPH-2) (Prolyl hydroxylase domain-containing protein 2) (PHD2) (SM-20)	EGLN1*C1orf12*PNAS-118*PNAS-137	EGLN1	Enzyme	Oxidoreductase		Oxidoreductase
Q9GZV3	40	SC5A7_HUMAN	High-affinity choline transporter	High affinity choline transporter 1 (Hemicholinium-3-sensitive choline transporter) (CHT) (Solute carrier family 5 member 7)	SLC5A7*CHT1	SLC5A7	Transporter	Electrochemical transporter		Electrochemical transporter
Q9GZZ6	9	CHRNA10_HUMAN		Neuronal acetylcholine receptor subunit alpha-10		CHRNA10	Ion channel			Ligand-gated ion channel
Q9H093	25	NUAK2_HUMAN	NUAK family SNF1-like kinase 2	NUAK family SNF1-like kinase 2 (EC 2.7.11.1) (Omphalocele kinase 2) (SNF1/AMP kinase-related kinase) (SNARK)	NUAK2*OMPHK2*SNARK	NUAK2	Enzyme	Kinase		Kinase
Q9H0K1	34	SIK2_HUMAN	Serine/threonine-protein kinase SIK2	Serine/threonine-protein kinase SIK2 (EC 2.7.11.1) (Qin-induced kinase) (Salt-inducible kinase 2) (SIK-2) (Serine/threonine-protein kinase SNF1-like kinase 2)	SIK2*KIAA0781*QIK*SNF1LK2	SIK2	Enzyme	Kinase		Kinase
Q9H1C0	13	LPAR5_HUMAN	Lysophosphatidic acid receptor 5	Lysophosphatidic acid receptor 5 (LPA receptor 5) (LPA-5) (G-protein coupled receptor 92) (G-protein coupled receptor 93)	LPAR5*GPR92*GPR93	LPAR5	Membrane receptor	Family A G protein-coupled receptor		Family A GPCR
Q9H1R3	13	MYLK2_HUMAN	myosin light chain kinase 2	Myosin light chain kinase 2, skeletal/cardiac muscle (MLCK2) (EC 2.7.11.18)	MYLK2	MYLK2	Enzyme	Kinase	2LV6|3KF9	Kinase
Q9H228	219	S1PR5_HUMAN	Sphingosine 1-phosphate receptor Edg-8	Sphingosine 1-phosphate receptor 5 (S1P receptor 5) (S1P5) (Endothelial differentiation G-protein-coupled receptor 8) (Sphingosine 1-phosphate receptor Edg-8) (S1P receptor Edg-8)	S1PR5*EDG8	S1PR5	Membrane receptor	Family A G protein-coupled receptor		Family A GPCR
Q9H244	792	P2Y12_HUMAN	Purinergic receptor P2Y12	P2Y purinoceptor 12 (P2Y12) (ADP-glucose receptor) (ADPG-R) (P2T(AC)) (P2Y(AC)) (P2Y(cyc)) (P2Y12 platelet ADP receptor) (P2Y(ADP)) (SP1999)	P2RY12*HORK3	P2RY12	Membrane receptor	Family A G protein-coupled receptor		Family A GPCR
Q9H2G2	180	SLK_HUMAN	Serine/threonine-protein kinase 2	STE20-like serine/threonine-protein kinase (STE20-like kinase) (hSLK) (EC 2.7.11.1) (CTCL tumor antigen se20-9) (STE20-related serine/threonine-protein kinase) (STE20-related kinase) (Serine/threonine-protein kinase 2)	SLK*KIAA0204*STK2	SLK	Enzyme	Kinase	2J51|2JFL|2JFM|2UV2|4USF|6HVD	Kinase
Q9H2K8	22	TAOK3_HUMAN	Serine/threonine-protein kinase TAO3	Serine/threonine-protein kinase TAO3 (EC 2.7.11.1) (Cutaneous T-cell lymphoma-associated antigen HD-CL-09) (CTCL-associated antigen HD-CL-09) (Dendritic cell-derived protein kinase) (JNK/SAPK-inhibitory kinase) (Jun kinase-inhibitory kinase) (Kinase from chicken homolog A) (hKFC-A) (Thousand and one amino acid protein 3)	TAOK3*DPK*JIK*KDS*MAP3K18	TAOK3	Enzyme	Kinase	6BDN	Kinase
Q9H2S1	9	KCNN2_HUMAN	Small conductance calcium-activated potassium channel protein 2	Small conductance calcium-activated potassium channel protein 2 (SK2) (SKCa 2) (SKCa2) (KCa2.2)	KCNN2	KCNN2	Ion channel	Voltage-gated ion channel		Voltage-gated ion channel
Q9H2X6	216	HIPK2_HUMAN	Homeodomain-interacting protein kinase 2	Homeodomain-interacting protein kinase 2 (hHIPk2) (EC 2.7.11.1)	HIPK2	HIPK2	Enzyme	Kinase	6P5S	Kinase
Q9H2X9	55	S12A5_HUMAN	Solute carrier family 12 member 5	Solute carrier family 12 member 5 (Electroneutral potassium-chloride cotransporter 2) (K-Cl cotransporter 2) (hKCC2) (Neuronal K-Cl cotransporter)	SLC12A5*KCC2*KIAA1176	SLC12A5	Transporter	Electrochemical transporter		Electrochemical transporter
Q9H3N8	696	HRH4_HUMAN	Histamine H4 receptor	Histamine H4 receptor (H4R) (HH4R) (AXOR35) (G-protein coupled receptor 105) (GPRv53) (Pfi-013) (SP9144)	HRH4*GPCR105	HRH4	Membrane receptor	Family A G protein-coupled receptor		Family A GPCR
Q9H3Y6	46	SRMS_HUMAN	Tyrosine-protein kinase Srms	Tyrosine-protein kinase Srms (EC 2.7.10.2)	SRMS*C20orf148	SRMS	Enzyme	Kinase		Kinase
Q9H422	20	HIPK3_HUMAN	Homeodomain-interacting protein kinase 3	Homeodomain-interacting protein kinase 3 (EC 2.7.11.1) (Androgen receptor-interacting nuclear protein kinase) (ANPK) (Fas-interacting serine/threonine-protein kinase) (FIST) (Homolog of protein kinase YAK1)	HIPK3*DYRK6*FIST3*PKY	HIPK3	Enzyme	Kinase		Kinase
Q9H4A4	4	AMPB_HUMAN	Aminopeptidase B	Aminopeptidase B (AP-B) (EC 3.4.11.6) (Arginine aminopeptidase) (Arginyl aminopeptidase)	RNPEP*APB	RNPEP	Enzyme	Protease		Protease
Q9H4B4	147	PLK3_HUMAN	Serine/threonine-protein kinase PLK3	Serine/threonine-protein kinase PLK3 (EC 2.7.11.21) (Cytokine-inducible serine/threonine-protein kinase) (FGF-inducible kinase) (Polo-like kinase 3) (PLK-3) (Proliferation-related kinase)	PLK3*CNK*FNK*PRK	PLK3	Enzyme	Kinase	4B6L	Kinase
Q9H4B7	18	TBB1_HUMAN	Tubulin beta-1 chain	Tubulin beta-1 chain	TUBB1	TUBB1	Other Categories			Other Categories
Q9H5J4	86	ELOV6_HUMAN	Elongation of very long chain fatty acids protein 6	Elongation of very long chain fatty acids protein 6 (EC 2.3.1.199) (3-keto acyl-CoA synthase ELOVL6) (ELOVL fatty acid elongase 6) (ELOVL FA elongase 6) (Fatty acid elongase 2) (hELO2) (Fatty acyl-CoA elongase) (Long-chain fatty-acyl elongase) (Very long chain 3-ketoacyl-CoA synthase 6) (Very long chain 3-oxoacyl-CoA synthase 6)	ELOVL6*FACE*LCE	ELOVL6	Enzyme			Transferase
Q9H6Z9	97	EGLN3_HUMAN	Egl nine homolog 3	Egl nine homolog 3 (EC 1.14.11.29) (HPH-1) (Hypoxia-inducible factor prolyl hydroxylase 3) (HIF-PH3) (HIF-prolyl hydroxylase 3) (HPH-3) (Prolyl hydroxylase domain-containing protein 3) (PHD3)	EGLN3	EGLN3	Enzyme			Oxidoreductase
Q9H7Z7	20	PGES2_HUMAN	Prostaglandin E synthase 2	Prostaglandin E synthase 2 (Membrane-associated prostaglandin E synthase-2) (mPGE synthase-2) (Microsomal prostaglandin E synthase 2) (mPGES-2) (Prostaglandin-H(2) E-isomerase) (EC 5.3.99.3) [Cleaved into: Prostaglandin E synthase 2 truncated form]	PTGES2*C9orf15*PGES2	PTGES2	Enzyme			N/A
Q9H9B1	9	EHMT1_HUMAN	Histone-lysine N-methyltransferase, H3 lysine-9 specific 5	Histone-lysine N-methyltransferase EHMT1 (EC 2.1.1.-) (EC 2.1.1.43) (Euchromatic histone-lysine N-methyltransferase 1) (Eu-HMTase1) (G9a-like protein 1) (GLP) (GLP1) (Histone H3-K9 methyltransferase 5) (H3-K9-HMTase 5) (Lysine N-methyltransferase 1D)	EHMT1*EUHMTASE1*GLP*KIAA1876*KMT1D	EHMT1	Epigenetic regulator	Other Categories		Epigenetic regulator
Q9HAZ1	566	CLK4_HUMAN	Dual specificity protein kinase CLK4	Dual specificity protein kinase CLK4 (EC 2.7.12.1) (CDC-like kinase 4)	CLK4	CLK4	Enzyme	Kinase	6FYV	Kinase
Q9HB03	6	ELOV3_HUMAN	Elongation of very long chain fatty acids protein 3	Elongation of very long chain fatty acids protein 3 (EC 2.3.1.199) (3-keto acyl-CoA synthase ELOVL3) (Cold-inducible glycoprotein of 30 kDa) (ELOVL fatty acid elongase 3) (ELOVL FA elongase 3) (Very long chain 3-ketoacyl-CoA synthase 3) (Very long chain 3-oxoacyl-CoA synthase 3)	ELOVL3*CIG30	ELOVL3	Enzyme			Transferase
Q9HB89	3	NMUR1_HUMAN	Neuromedin-U receptor 1	Neuromedin-U receptor 1 (NMU-R1) (G-protein coupled receptor 66) (G-protein coupled receptor FM-3)	NMUR1*GPR66	NMUR1	Membrane receptor	Family A G protein-coupled receptor		Family A GPCR
Q9HBA0	22	TRPV4_HUMAN	Transient receptor potential cation channel subfamily V member 4	Transient receptor potential cation channel subfamily V member 4 (TrpV4) (Osm-9-like TRP channel 4) (OTRPC4) (Transient receptor potential protein 12) (TRP12) (Vanilloid receptor-like channel 2) (Vanilloid receptor-like protein 2) (VRL-2) (Vanilloid receptor-related osmotically-activated channel) (VR-OAC)	TRPV4*VRL2*VROAC	TRPV4	Ion channel	Voltage-gated ion channel		Voltage-gated ion channel
Q9HBH1	29	DEFM_HUMAN	Peptide deformylase mitochondrial	Peptide deformylase, mitochondrial (EC 3.5.1.88) (Polypeptide deformylase)	PDF*PDF1A	PDF	Enzyme			Hydrolyse
Q9HBH9	627	MKNK2_HUMAN	MAP kinase signal-integrating kinase 2	MAP kinase-interacting serine/threonine-protein kinase 2 (EC 2.7.11.1) (MAP kinase signal-integrating kinase 2) (MAPK signal-integrating kinase 2) (Mnk2)	MKNK2*GPRK7*MNK2	MKNK2	Enzyme	Kinase	2AC3|2AC5|2HW7|6CJ5|6CJE|6CJH|6CJW|6CJY|6CK3|6CK6|6CKI	Kinase
Q9HBW0	59	LPAR2_HUMAN	Lysophosphatidic acid receptor Edg-4	Lysophosphatidic acid receptor 2 (LPA receptor 2) (LPA-2) (Lysophosphatidic acid receptor Edg-4)	LPAR2*EDG4*LPA2	LPAR2	Membrane receptor	Family A G protein-coupled receptor		Family A GPCR
Q9HBY8	83	SGK2_HUMAN	Serine/threonine-protein kinase Sgk2	Serine/threonine-protein kinase Sgk2 (EC 2.7.11.1) (Serum/glucocorticoid-regulated kinase 2)	SGK2	SGK2	Enzyme	Kinase		Kinase
Q9HC29	24	NOD2_HUMAN	Nucleotide-binding oligomerization domain-containing protein 2	Nucleotide-binding oligomerization domain-containing protein 2 (Caspase recruitment domain-containing protein 15) (Inflammatory bowel disease protein 1)	NOD2*CARD15*IBD1	NOD2	Unclassified protein			Unclassified protein
Q9HC97	88	GPR35_HUMAN	G-protein coupled receptor 35	G-protein coupled receptor 35 (Kynurenic acid receptor) (KYNA receptor)	GPR35	GPR35	Membrane receptor	Family A G protein-coupled receptor		Family A GPCR
Q9HC98	6	NEK6_HUMAN	Serine/threonine-protein kinase NEK6	Serine/threonine-protein kinase Nek6 (EC 2.7.11.1) (Never in mitosis A-related kinase 6) (NimA-related protein kinase 6) (Protein kinase SID6-1512)	NEK6	NEK6	Enzyme	Kinase		Kinase
Q9HCP0	79	KC1G1_HUMAN	Casein kinase I gamma 1	Casein kinase I isoform gamma-1 (CKI-gamma 1) (EC 2.7.11.1)	CSNK1G1	CSNK1G1	Enzyme	Kinase	2CMW	Kinase
Q9HCR9	44	PDE11_HUMAN	Phosphodiesterase 11A	Dual 3',5'-cyclic-AMP and -GMP phosphodiesterase 11A (EC 3.1.4.35) (EC 3.1.4.53) (cAMP and cGMP phosphodiesterase 11A)	PDE11A	PDE11A	Enzyme	Other Categories		Phosphodiesterase
Q9NP56	11	PDE7B_HUMAN	Phosphodiesterase 7B	cAMP-specific 3',5'-cyclic phosphodiesterase 7B (EC 3.1.4.53)	PDE7B	PDE7B	Enzyme	Other Categories		Phosphodiesterase
Q9NPA2	9	MMP25_HUMAN	Matrix metalloproteinase-25	Matrix metalloproteinase-25 (MMP-25) (EC 3.4.24.-) (Leukolysin) (Membrane-type matrix metalloproteinase 6) (MT-MMP 6) (MTMMP6) (Membrane-type-6 matrix metalloproteinase) (MT6-MMP) (MT6MMP)	MMP25*MMP20*MMPL1*MT6MMP	MMP25	Enzyme			Protease
Q9NPC1	10	LT4R2_HUMAN	Leukotriene B4 receptor 2	Leukotriene B4 receptor 2 (LTB4-R 2) (LTB4-R2) (LTB4 receptor JULF2) (Leukotriene B4 receptor BLT2) (Seven transmembrane receptor BLTR2)	LTB4R2*BLT2R*BLTR2	LTB4R2	Membrane receptor	Family A G protein-coupled receptor		Family A GPCR
Q9NPC2	16	KCNK9_HUMAN	Potassium channel subfamily K member 9	Potassium channel subfamily K member 9 (Acid-sensitive potassium channel protein TASK-3) (TWIK-related acid-sensitive K(+) channel 3) (Two pore potassium channel KT3.2) (Two pore K(+) channel KT3.2)	KCNK9*TASK3	KCNK9	Ion channel	Voltage-gated ion channel		Voltage-gated ion channel
Q9NPD5	19	SO1B3_HUMAN	Solute carrier organic anion transporter family member 1B3	Solute carrier organic anion transporter family member 1B3 (Liver-specific organic anion transporter 2) (LST-2) (Organic anion transporter 8) (Organic anion-transporting polypeptide 8) (OATP-8) (Solute carrier family 21 member 8)	SLCO1B3*LST2*OATP1B3*OATP8*SLC21A8	SLCO1B3	Transporter	Electrochemical transporter		Electrochemical transporter
Q9NPI1	1	BRD7_HUMAN	Bromodomain-containing protein 7	Bromodomain-containing protein 7 (75 kDa bromodomain protein) (Protein CELTIX-1)	BRD7*BP75*CELTIX1	BRD7	Epigenetic regulator	Other Categories		Epigenetic regulator
Q9NQU5	8	PAK6_HUMAN	Serine/threonine-protein kinase PAK6	Serine/threonine-protein kinase PAK 6 (EC 2.7.11.1) (PAK-5) (p21-activated kinase 6) (PAK-6)	PAK6*PAK5	PAK6	Enzyme	Kinase	2C30|2ODB|4KS7|4KS8	Kinase
Q9NR20	29	DYRK4_HUMAN	Dual specificity tyrosine-phosphorylation-regulated kinase 4	Dual specificity tyrosine-phosphorylation-regulated kinase 4 (EC 2.7.12.1)	DYRK4	DYRK4	Enzyme			Kinase
Q9NR96	23	TLR9_HUMAN	Toll-like receptor 9	Toll-like receptor 9 (CD antigen CD289)	TLR9*UNQ5798/PRO19605	TLR9	Membrane receptor	Other Categories		other Membrane receptor
Q9NR97	4	TLR8_HUMAN	Toll-like receptor 8	Toll-like receptor 8 (CD antigen CD288)	TLR8*UNQ249/PRO286	TLR8	Membrane receptor	Other Categories		other Membrane receptor
Q9NRA0	23	SPHK2_HUMAN	Sphingosine kinase 2	Sphingosine kinase 2 (SK 2) (SPK 2) (EC 2.7.1.91)	SPHK2*SK2	SPHK2	Enzyme			N/A
Q9NRE1	8	MMP26_HUMAN	Matrix metalloproteinase 26	Matrix metalloproteinase-26 (MMP-26) (EC 3.4.24.-) (Endometase) (Matrilysin-2)	MMP26	MMP26	Enzyme	Protease		Protease
Q9NRH2	4	SNRK_HUMAN	SNF-related serine/threonine-protein kinase	SNF-related serine/threonine-protein kinase (EC 2.7.11.1) (SNF1-related kinase)	SNRK*KIAA0096*SNFRK	SNRK	Enzyme			Kinase
Q9NRM7	9	LATS2_HUMAN	Serine/threonine-protein kinase LATS2	Serine/threonine-protein kinase LATS2 (EC 2.7.11.1) (Kinase phosphorylated during mitosis protein) (Large tumor suppressor homolog 2) (Serine/threonine-protein kinase kpm) (Warts-like kinase)	LATS2*KPM	LATS2	Enzyme	Kinase	4ZRI	Kinase
Q9NRP7	10	STK36_HUMAN	Serine/threonine-protein kinase 36	Serine/threonine-protein kinase 36 (EC 2.7.11.1) (Fused homolog)	STK36*KIAA1278	STK36	Enzyme	Kinase		Kinase
Q9NS75	29	CLTR2_HUMAN	Cysteinyl leukotriene receptor 2	Cysteinyl leukotriene receptor 2 (CysLTR2) (G-protein coupled receptor GPCR21) (hGPCR21) (G-protein coupled receptor HG57) (HPN321)	CYSLTR2*CYSLT2*CYSLT2R*PSEC0146	CYSLTR2	Membrane receptor	Family A G protein-coupled receptor		Family A GPCR
Q9NSA0	1	S22AB_HUMAN	Solute carrier family 22 member 11	Solute carrier family 22 member 11 (Organic anion transporter 4)	SLC22A11*OAT4	SLC22A11	Transporter	Electrochemical transporter		Electrochemical transporter
Q9NSY1	21	BMP2K_HUMAN	BMP-2-inducible protein kinase	BMP-2-inducible protein kinase (BIKe) (EC 2.7.11.1)	BMP2K*BIKE*HRIHFB2017	BMP2K	Enzyme	Kinase	4W9W|4W9X|5I3O|5I3R|5IKW	Kinase
Q9NTG7	25	SIR3_HUMAN	NAD-dependent deacetylase sirtuin 3	NAD-dependent protein deacetylase sirtuin-3, mitochondrial (hSIRT3) (EC 3.5.1.-) (Regulatory protein SIR2 homolog 3) (SIR2-like protein 3)	SIRT3*SIR2L3	SIRT3	Epigenetic regulator	Other Categories		Epigenetic regulator
Q9NUW8	1	TYDP1_HUMAN	Tyrosyl-DNA phosphodiesterase 1	Tyrosyl-DNA phosphodiesterase 1 (Tyr-DNA phosphodiesterase 1) (EC 3.1.4.-)	TDP1	TDP1	Enzyme			Phosphodiesterase
Q9NWZ3	222	IRAK4_HUMAN	Interleukin-1 receptor-associated kinase 4	Interleukin-1 receptor-associated kinase 4 (IRAK-4) (EC 2.7.11.1) (Renal carcinoma antigen NY-REN-64)	IRAK4	IRAK4	Enzyme	Kinase	2NRU|2NRY|2O8Y|2OIB|2OIC|2OID|3MOP|4RMZ|4U97|4U9A|4XS2|4Y73|4YO6|4YP8|4ZTL|4ZTM|4ZTN|5K72|5K75|5K76|5K7G|5K7I|5KX7|5KX8|5T1S|5T1T|5UIQ|5UIR|5UIS|5UIT|5UIU|5W84|5W85|6EG9|6EGA|6EGD|6EGE|6EGF|6F3D|6F3E|6F3G|6F3I|6N8G|6O8U|6O94|6O95|6O9D	Kinase
Q9NY46	2	SCN3A_HUMAN	Sodium channel protein type III alpha subunit	Sodium channel protein type 3 subunit alpha (Sodium channel protein brain III subunit alpha) (Sodium channel protein type III subunit alpha) (Voltage-gated sodium channel subtype III) (Voltage-gated sodium channel subunit alpha Nav1.3)	SCN3A*KIAA1356*NAC3	SCN3A	Ion channel	Voltage-gated ion channel		Voltage-gated ion channel
Q9NY47	16	CA2D2_HUMAN	Voltage-gated calcium channel alpha2/delta subunit 2	Voltage-dependent calcium channel subunit alpha-2/delta-2 (Voltage-gated calcium channel subunit alpha-2/delta-2) [Cleaved into: Voltage-dependent calcium channel subunit alpha-2-2; Voltage-dependent calcium channel subunit delta-2]	CACNA2D2*KIAA0558	CACNA2D2	Other Categories	Other Categories		Other Categories
Q9NY57	3	ST32B_HUMAN	Serine/threonine-protein kinase 32B	Serine/threonine-protein kinase 32B (EC 2.7.11.1) (Yet another novel kinase 2)	STK32B*YANK2*UNQ3003/PRO9744	STK32B	Enzyme	Kinase		Kinase
Q9NYA1	88	SPHK1_HUMAN	Sphingosine kinase 1	Sphingosine kinase 1 (SK 1) (SPK 1) (EC 2.7.1.91) (Acetyltransferase SPHK1) (EC 2.3.1.-)	SPHK1*SK1*SPHK*SPK	SPHK1	Enzyme			N/A
Q9NYK1	125	TLR7_HUMAN	Toll-like receptor 7	Toll-like receptor 7	TLR7*UNQ248/PRO285	TLR7	Membrane receptor	Other Categories		other Membrane receptor
Q9NYL2	57	M3K20_HUMAN	Mixed lineage kinase 7	Mitogen-activated protein kinase kinase kinase 20 (EC 2.7.11.25) (Human cervical cancer suppressor gene 4 protein) (HCCS-4) (Leucine zipper- and sterile alpha motif-containing kinase) (MLK-like mitogen-activated protein triple kinase) (Mitogen-activated protein kinase kinase kinase MLT) (Mixed lineage kinase-related kinase) (MLK-related kinase) (MRK) (Sterile alpha motif- and leucine zipper-conta…	MAP3K20*MLTK*ZAK*HCCS4	MAP3K20	Enzyme	Kinase	5HES|5X5O|6JUT	Kinase
Q9NYY3	60	PLK2_HUMAN	Serine/threonine-protein kinase PLK2	Serine/threonine-protein kinase PLK2 (EC 2.7.11.21) (Polo-like kinase 2) (PLK-2) (hPlk2) (Serine/threonine-protein kinase SNK) (hSNK) (Serum-inducible kinase)	PLK2*SNK	PLK2	Enzyme	Kinase	4I5M|4I5P|4I6B|4I6F|4I6H|4RS6|4XB0	Kinase
Q9NZK7	13	PA2GE_HUMAN	Group IIE secretory phospholipase A2	Group IIE secretory phospholipase A2 (GIIE sPLA2) (sPLA2-IIE) (EC 3.1.1.4) (Phosphatidylcholine 2-acylhydrolase 2E)	PLA2G2E	PLA2G2E	Enzyme			Hydrolyse
Q9P0G3	2	KLK14_HUMAN	Kallikrein 14	Kallikrein-14 (hK14) (EC 3.4.21.-) (Kallikrein-like protein 6) (KLK-L6)	KLK14*KLKL6	KLK14	Enzyme	Protease		Protease
Q9P0L2	12	MARK1_HUMAN	Serine/threonine-protein kinase MARK1	Serine/threonine-protein kinase MARK1 (EC 2.7.11.1) (EC 2.7.11.26) (MAP/microtubule affinity-regulating kinase 1) (PAR1 homolog c) (Par-1c) (Par1c)	MARK1*KIAA1477*MARK	MARK1	Enzyme	Kinase	2HAK|3OSE|6C9D	Kinase
Q9P0X4	25	CAC1I_HUMAN	Voltage-gated T-type calcium channel alpha-1I subunit	Voltage-dependent T-type calcium channel subunit alpha-1I (Voltage-gated calcium channel subunit alpha Cav3.3) (Ca(v)3.3)	CACNA1I*KIAA1120	CACNA1I	Ion channel	Voltage-gated ion channel		Voltage-gated ion channel
Q9P1W9	1036	PIM2_HUMAN	Serine/threonine-protein kinase PIM2	Serine/threonine-protein kinase pim-2 (EC 2.7.11.1) (Pim-2h)	PIM2	PIM2	Enzyme	Kinase	2IWI|4X7Q	Kinase
Q9P286	14	PAK5_HUMAN	Serine/threonine-protein kinase PAK7	Serine/threonine-protein kinase PAK 5 (EC 2.7.11.1) (p21-activated kinase 5) (PAK-5) (p21-activated kinase 7) (PAK-7)	PAK5*KIAA1264*PAK7	PAK5	Enzyme	Kinase	2F57	Kinase
Q9P289	12	STK26_HUMAN	Serine/threonine-protein kinase MST4	Serine/threonine-protein kinase 26 (EC 2.7.11.1) (MST3 and SOK1-related kinase) (Mammalian STE20-like protein kinase 4) (MST-4) (STE20-like kinase MST4) (Serine/threonine-protein kinase MASK)	STK26*MASK*MST4	STK26	Enzyme	Kinase	3GGF|3W8I|4FZA|4FZD|4FZF|4GEH|5XY9|5YF4	Kinase
Q9P2J5	4	SYLC_HUMAN	Leucyl-tRNA synthetase	Leucine--tRNA ligase, cytoplasmic (EC 6.1.1.4) (Leucyl-tRNA synthetase) (LeuRS)	LARS*KIAA1352	LARS	Enzyme			Ligase
Q9P2K8	33	E2AK4_HUMAN	Eukaryotic translation initiation factor 2-alpha kinase 4	eIF-2-alpha kinase GCN2 (EC 2.7.11.1) (Eukaryotic translation initiation factor 2-alpha kinase 4) (GCN2-like protein)	EIF2AK4*GCN2*KIAA1338	EIF2AK4	Enzyme	Kinase		Kinase
Q9UBC3	9	DNM3B_HUMAN	DNA (cytosine-5)-methyltransferase 3B	DNA (cytosine-5)-methyltransferase 3B (Dnmt3b) (EC 2.1.1.37) (DNA methyltransferase HsaIIIB) (DNA MTase HsaIIIB) (M.HsaIIIB)	DNMT3B	DNMT3B	Epigenetic regulator	Other Categories		Epigenetic regulator
Q9UBE8	29	NLK_HUMAN	Serine/threonine protein kinase NLK	Serine/threonine-protein kinase NLK (EC 2.7.11.24) (Nemo-like kinase) (Protein LAK1)	NLK*LAK1	NLK	Enzyme	Kinase		Kinase
Q9UBF8	34	PI4KB_HUMAN	PI4-kinase beta subunit	Phosphatidylinositol 4-kinase beta (PI4K-beta) (PI4Kbeta) (PtdIns 4-kinase beta) (EC 2.7.1.67) (NPIK) (PI4K92)	PI4KB*PIK4CB	PI4KB	Enzyme			Transferase
Q9UBL9	35	P2RX2_HUMAN	P2X purinoceptor 2	P2X purinoceptor 2 (P2X2) (ATP receptor) (Purinergic receptor)	P2RX2*P2X2	P2RX2	Ion channel	Ligand-gated ion channel		Ligand-gated ion channel
Q9UBM7	12	DHCR7_HUMAN	7-dehydrocholesterol reductase	7-dehydrocholesterol reductase (7-DHC reductase) (EC 1.3.1.21) (Putative sterol reductase SR-2) (Sterol Delta(7)-reductase)	DHCR7*D7SR	DHCR7	Enzyme			Oxidoreductase
Q9UBN7	917	HDAC6_HUMAN	Histone deacetylase 6	Histone deacetylase 6 (HD6) (EC 3.5.1.98)	HDAC6*KIAA0901*JM21	HDAC6	Epigenetic regulator	Other Categories		Epigenetic regulator
Q9UBR2	2	CATZ_HUMAN	Cathepsin Z	Cathepsin Z (EC 3.4.18.1) (Cathepsin P) (Cathepsin X)	CTSZ	CTSZ	Enzyme	Protease		Protease
Q9UBS0	5	KS6B2_HUMAN	Ribosomal protein S6 kinase 2	Ribosomal protein S6 kinase beta-2 (S6K-beta-2) (S6K2) (EC 2.7.11.1) (70 kDa ribosomal protein S6 kinase 2) (P70S6K2) (p70-S6K 2) (S6 kinase-related kinase) (SRK) (Serine/threonine-protein kinase 14B) (p70 ribosomal S6 kinase beta) (S6K-beta) (p70 S6 kinase beta) (p70 S6K-beta) (p70 S6KB) (p70-beta)	RPS6KB2*STK14B	RPS6KB2	Enzyme	Kinase		Kinase
Q9UBS5	16	GABR1_HUMAN	GABA-B receptor 1	Gamma-aminobutyric acid type B receptor subunit 1 (GABA-B receptor 1) (GABA-B-R1) (GABA-BR1) (GABABR1) (Gb1)	GABBR1*GPRC3A	GABBR1	Membrane receptor	Other Categories		Family C GPCR
Q9UBX1	24	CATF_HUMAN	Cathepsin F	Cathepsin F (CATSF) (EC 3.4.22.41)	CTSF	CTSF	Enzyme	Protease		Protease
Q9UBY5	78	LPAR3_HUMAN	Lysophosphatidic acid receptor Edg-7	Lysophosphatidic acid receptor 3 (LPA receptor 3) (LPA-3) (Lysophosphatidic acid receptor Edg-7)	LPAR3*EDG7*LPA3	LPAR3	Membrane receptor	Family A G protein-coupled receptor		Family A GPCR
Q9UEE5	192	ST17A_HUMAN	Serine/threonine-protein kinase 17A	Serine/threonine-protein kinase 17A (EC 2.7.11.1) (DAP kinase-related apoptosis-inducing protein kinase 1)	STK17A*DRAK1	STK17A	Enzyme	Kinase		Kinase
Q9UEW8	7	STK39_HUMAN	STE20/SPS1-related proline-alanine-rich protein kinase	STE20/SPS1-related proline-alanine-rich protein kinase (Ste-20-related kinase) (EC 2.7.11.1) (DCHT) (Serine/threonine-protein kinase 39)	STK39*SPAK	STK39	Enzyme	Kinase		Kinase
Q9UF33	20	EPHA6_HUMAN	Ephrin type-A receptor 6	Ephrin type-A receptor 6 (EC 2.7.10.1) (EPH homology kinase 2) (EHK-2) (EPH-like kinase 12) (EK12)	EPHA6*EHK2*HEK12	EPHA6	Enzyme	Kinase		Kinase
Q9UGI6	13	KCNN3_HUMAN	Small conductance calcium-activated potassium channel protein 3	Small conductance calcium-activated potassium channel protein 3 (SK3) (SKCa 3) (SKCa3) (KCa2.3)	KCNN3*K3	KCNN3	Ion channel	Voltage-gated ion channel		Voltage-gated ion channel
Q9UGM1	1	ACHA9_HUMAN	Neuronal acetylcholine receptor protein alpha-9 subunit	Neuronal acetylcholine receptor subunit alpha-9 (Nicotinic acetylcholine receptor subunit alpha-9) (NACHR alpha-9)	CHRNA9*NACHRA9	CHRNA9	Ion channel	Ligand-gated ion channel		Ligand-gated ion channel
Q9UGN5	47	PARP2_HUMAN	Poly [ADP-ribose] polymerase 2	Poly [ADP-ribose] polymerase 2 (PARP-2) (hPARP-2) (EC 2.4.2.30) (ADP-ribosyltransferase diphtheria toxin-like 2) (ARTD2) (DNA ADP-ribosyltransferase PARP2) (EC 2.4.2.-) (NAD(+) ADP-ribosyltransferase 2) (ADPRT-2) (Poly[ADP-ribose] synthase 2) (pADPRT-2) (Protein poly-ADP-ribosyltransferase PARP2) (EC 2.4.2.-)	PARP2*ADPRT2*ADPRTL2	PARP2	Enzyme			Transferase
Q9UHC3	12	ASIC3_HUMAN	Amiloride-sensitive cation channel 3	Acid-sensing ion channel 3 (ASIC3) (hASIC3) (Amiloride-sensitive cation channel 3) (Neuronal amiloride-sensitive cation channel 3) (Testis sodium channel 1) (hTNaC1)	ASIC3*ACCN3*SLNAC1*TNAC1	ASIC3	Ion channel	Ligand-gated ion channel		Ligand-gated ion channel
Q9UHC9	16	NPCL1_HUMAN	Niemann-Pick C1-like protein 1	NPC1-like intracellular cholesterol transporter 1 (Niemann-Pick C1-like protein 1)	NPC1L1	NPC1L1	Other Categories			Other Categories
Q9UHD2	338	TBK1_HUMAN	Serine/threonine-protein kinase TBK1	Serine/threonine-protein kinase TBK1 (EC 2.7.11.1) (NF-kappa-B-activating kinase) (T2K) (TANK-binding kinase 1)	TBK1*NAK	TBK1	Enzyme	Kinase	4EFO|4EUT|4EUU|4IM0|4IM2|4IM3|4IW0|4IWO|4IWP|4IWQ|5EOA|5EOF|5EP6|5W5V|6BNY|6BOD|6BOE|6CQ0|6CQ4|6CQ5|6NT9|6O8B	Kinase
Q9UHI8	2	ATS1_HUMAN	ADAMTS1	A disintegrin and metalloproteinase with thrombospondin motifs 1 (ADAM-TS 1) (ADAM-TS1) (ADAMTS-1) (EC 3.4.24.-) (METH-1)	ADAMTS1*KIAA1346*METH1	ADAMTS1	Enzyme	Protease		Protease
Q9UHL4	235	DPP2_HUMAN	Dipeptidyl peptidase II	Dipeptidyl peptidase 2 (EC 3.4.14.2) (Dipeptidyl aminopeptidase II) (Dipeptidyl peptidase 7) (Dipeptidyl peptidase II) (DPP II) (Quiescent cell proline dipeptidase)	DPP7*DPP2*QPP	DPP7	Enzyme	Protease		Protease
Q9UI33	1	SCNBA_HUMAN	Sodium channel protein type XI alpha subunit	Sodium channel protein type 11 subunit alpha (Peripheral nerve sodium channel 5) (PN5) (Sensory neuron sodium channel 2) (Sodium channel protein type XI subunit alpha) (Voltage-gated sodium channel subunit alpha Nav1.9) (hNaN)	SCN11A*SCN12A*SNS2	SCN11A	Ion channel	Voltage-gated ion channel		Voltage-gated ion channel
Q9UIK4	12	DAPK2_HUMAN	Death-associated protein kinase 2	Death-associated protein kinase 2 (DAP kinase 2) (EC 2.7.11.1) (DAP-kinase-related protein 1) (DRP-1)	DAPK2	DAPK2	Enzyme	Kinase	1WMK|1WRZ|1Z9X|1ZUZ|1ZWS|2A27|2A2A|2CKE	Kinase
Q9UIQ6	38	LCAP_HUMAN	Cystinyl aminopeptidase	Leucyl-cystinyl aminopeptidase (Cystinyl aminopeptidase) (EC 3.4.11.3) (Insulin-regulated membrane aminopeptidase) (Insulin-responsive aminopeptidase) (IRAP) (Oxytocinase) (OTase) (Placental leucine aminopeptidase) (P-LAP) [Cleaved into: Leucyl-cystinyl aminopeptidase, pregnancy serum form]	LNPEP*OTASE	LNPEP	Enzyme	Protease		Protease
Q9UK32	9	KS6A6_HUMAN	Ribosomal protein S6 kinase alpha 6	Ribosomal protein S6 kinase alpha-6 (S6K-alpha-6) (EC 2.7.11.1) (90 kDa ribosomal protein S6 kinase 6) (p90-RSK 6) (p90RSK6) (Ribosomal S6 kinase 4) (RSK-4) (pp90RSK4)	RPS6KA6*RSK4	RPS6KA6	Enzyme	Kinase	6G76|6G77|6G78	Kinase
Q9UKE5	132	TNIK_HUMAN	TRAF2- and NCK-interacting kinase	TRAF2 and NCK-interacting protein kinase (EC 2.7.11.1)	TNIK*KIAA0551	TNIK	Enzyme	Kinase	2X7F|5AX9|5CWZ|5D7A	Kinase
Q9UKI8	7	TLK1_HUMAN	Serine/threonine-protein kinase tousled-like 1	Serine/threonine-protein kinase tousled-like 1 (EC 2.7.11.1) (PKU-beta) (Tousled-like kinase 1)	TLK1*KIAA0137	TLK1	Enzyme	Kinase		Kinase
Q9UKP6	276	UR2R_HUMAN	Urotensin II receptor	Urotensin-2 receptor (UR-2-R) (G-protein coupled receptor 14) (Urotensin II receptor) (UR-II-R)	UTS2R*GPR14	UTS2R	Membrane receptor	Family A G protein-coupled receptor		Family A GPCR
Q9UKV0	156	HDAC9_HUMAN	Histone deacetylase 9	Histone deacetylase 9 (HD9) (EC 3.5.1.98) (Histone deacetylase 7B) (HD7) (HD7b) (Histone deacetylase-related protein) (MEF2-interacting transcription repressor MITR)	HDAC9*HDAC7*HDAC7B*HDRP*KIAA0744*MITR	HDAC9	Epigenetic regulator	Other Categories		Epigenetic regulator
Q9UL54	16	TAOK2_HUMAN	Serine/threonine-protein kinase TAO2	Serine/threonine-protein kinase TAO2 (EC 2.7.11.1) (Kinase from chicken homolog C) (hKFC-C) (Prostate-derived sterile 20-like kinase 1) (PSK-1) (PSK1) (Prostate-derived STE20-like kinase 1) (Thousand and one amino acid protein kinase 2)	TAOK2*KIAA0881*MAP3K17*PSK*PSK1*UNQ2971/PRO7431	TAOK2	Enzyme	Kinase		Kinase
Q9ULX7	369	CAH14_HUMAN	Carbonic anhydrase XIV	Carbonic anhydrase 14 (EC 4.2.1.1) (Carbonate dehydratase XIV) (Carbonic anhydrase XIV) (CA-XIV)	CA14*UNQ690/PRO1335	CA14	Enzyme	Other Categories		Lyase
Q9ULZ9	12	MMP17_HUMAN	Matrix metalloproteinase 17	Matrix metalloproteinase-17 (MMP-17) (EC 3.4.24.-) (Membrane-type matrix metalloproteinase 4) (MT-MMP 4) (MTMMP4) (Membrane-type-4 matrix metalloproteinase) (MT4-MMP) (MT4MMP)	MMP17*MT4MMP	MMP17	Enzyme	Protease		Protease
Q9UM07	3	PADI4_HUMAN	Protein-arginine deiminase type-4	Protein-arginine deiminase type-4 (EC 3.5.3.15) (HL-60 PAD) (Peptidylarginine deiminase IV) (Protein-arginine deiminase type IV)	PADI4*PAD4*PADI5*PDI5	PADI4	Enzyme			N/A
Q9UM73	877	ALK_HUMAN	ALK tyrosine kinase receptor	ALK tyrosine kinase receptor (EC 2.7.10.1) (Anaplastic lymphoma kinase) (CD antigen CD246)	ALK	ALK	Enzyme	Kinase	2KUP|2KUQ|2XB7|2XBA|2XP2|2YFX|2YHV|2YJR|2YJS|2YS5|2YT2|3AOX|3L9P|3LCS|3LCT|4ANL|4ANQ|4ANS|4CCB|4CCU|4CD0|4CLI|4CLJ|4CMO|4CMT|4CMU|4CNH|4CTB|4CTC|4DCE|4FNW|4FNX|4FNY|4FNZ|4FOB|4FOC|4FOD|4JOA|4MKC|4TT7|4Z55|5A9U|5AA8|5AA9|5AAA|5AAB|5AAC|5FTO|5FTQ|5IMX|5IUG|5IUH|5IUI|5KZ0|5VZ5|6AT9|6CDT|6E0R|6EBW|6EDL|6MX8	Kinase
Q9UN88	294	GABRQ_HUMAN		Gamma-aminobutyric acid receptor subunit theta		GABRQ	Ion channel			Ligand-gated ion channel
Q9UNA0	253	ATS5_HUMAN	ADAMTS5	A disintegrin and metalloproteinase with thrombospondin motifs 5 (ADAM-TS 5) (ADAM-TS5) (ADAMTS-5) (EC 3.4.24.-) (A disintegrin and metalloproteinase with thrombospondin motifs 11) (ADAM-TS 11) (ADAMTS-11) (ADMP-2) (Aggrecanase-2)	ADAMTS5*ADAMTS11*ADMP2	ADAMTS5	Enzyme	Protease		Protease
Q9UNI1	14	CELA1_HUMAN	Elastase 1	Chymotrypsin-like elastase family member 1 (EC 3.4.21.36) (Elastase-1) (Pancreatic elastase 1)	CELA1*ELA1	CELA1	Enzyme	Protease		Protease
Q9UNK4	13	PA2GD_HUMAN	Group IID secretory phospholipase A2	Group IID secretory phospholipase A2 (GIID sPLA2) (sPLA2-IID) (EC 3.1.1.4) (PLA2IID) (Phosphatidylcholine 2-acylhydrolase 2D) (Secretory-type PLA, stroma-associated homolog)	PLA2G2D*SPLASH	PLA2G2D	Enzyme			Hydrolyse
Q9UNQ0	135	ABCG2_HUMAN	ATP-binding cassette sub-family G member 2	ATP-binding cassette sub-family G member 2 (Breast cancer resistance protein) (CDw338) (Mitoxantrone resistance-associated protein) (Placenta-specific ATP-binding cassette transporter) (Urate exporter) (CD antigen CD338)	ABCG2*ABCP*BCRP*BCRP1*MXR	ABCG2	Transporter	Other Categories		Transporter
Q9UP65	5	PA24C_HUMAN	Cytosolic phospholipase A2 gamma	Cytosolic phospholipase A2 gamma (cPLA2-gamma) (EC 3.1.1.4) (Phospholipase A2 group IVC)	PLA2G4C	PLA2G4C	Enzyme			Hydrolyse
Q9UPE1	11	SRPK3_HUMAN	Serine/threonine-protein kinase SRPK3	SRSF protein kinase 3 (EC 2.7.11.1) (Muscle-specific serine kinase 1) (MSSK-1) (Serine/arginine-rich protein-specific kinase 3) (SR-protein-specific kinase 3) (Serine/threonine-protein kinase 23)	SRPK3*MSSK1*STK23	SRPK3	Enzyme	Kinase		Kinase
Q9UPZ9	11	ICK_HUMAN	Serine/threonine-protein kinase ICK	Serine/threonine-protein kinase ICK (EC 2.7.11.1) (Intestinal cell kinase) (hICK) (Laryngeal cancer kinase 2) (LCK2) (MAK-related kinase) (MRK)	ICK*KIAA0936	ICK	Enzyme	Kinase		Kinase
Q9UQ88	8	CD11A_HUMAN	PITSLRE serine/threonine-protein kinase CDC2L2	Cyclin-dependent kinase 11A (EC 2.7.11.22) (Cell division cycle 2-like protein kinase 2) (Cell division protein kinase 11A) (Galactosyltransferase-associated protein kinase p58/GTA) (PITSLRE serine/threonine-protein kinase CDC2L2)	CDK11A*CDC2L2*CDC2L3*PITSLREB	CDK11A	Enzyme	Kinase		Kinase
Q9UQB9	69	AURKC_HUMAN	Serine/threonine-protein kinase Aurora-C	Aurora kinase C (EC 2.7.11.1) (Aurora 3) (Aurora/IPL1-related kinase 3) (ARK-3) (Aurora-related kinase 3) (Aurora/IPL1/Eg2 protein 2) (Serine/threonine-protein kinase 13) (Serine/threonine-protein kinase aurora-C)	AURKC*AIE2*AIK3*AIRK3*ARK3*STK13	AURKC	Enzyme	Kinase	6GR8|6GR9	Kinase
Q9UQD0	2	SCN8A_HUMAN	Sodium channel protein type VIII alpha subunit	Sodium channel protein type 8 subunit alpha (Sodium channel protein type VIII subunit alpha) (Voltage-gated sodium channel subunit alpha Nav1.6)	SCN8A*MED	SCN8A	Ion channel	Voltage-gated ion channel		Voltage-gated ion channel
Q9UQL6	149	HDAC5_HUMAN	Histone deacetylase 5	Histone deacetylase 5 (HD5) (EC 3.5.1.98) (Antigen NY-CO-9)	HDAC5*KIAA0600	HDAC5	Epigenetic regulator	Other Categories		Epigenetic regulator
Q9UQM7	31	KCC2A_HUMAN	CaM kinase II alpha	Calcium/calmodulin-dependent protein kinase type II subunit alpha (CaM kinase II subunit alpha) (CaMK-II subunit alpha) (EC 2.7.11.17)	CAMK2A*CAMKA*KIAA0968	CAMK2A	Enzyme	Kinase	2VZ6|3SOA|5IG3|6OF8	Kinase
Q9Y210	16	TRPC6_HUMAN	Short transient receptor potential channel 6	Short transient receptor potential channel 6 (TrpC6) (Transient receptor protein 6) (TRP-6)	TRPC6*TRP6	TRPC6	Ion channel	Voltage-gated ion channel		Voltage-gated ion channel
Q9Y233	2561	PDE10_HUMAN	Phosphodiesterase 10A	cAMP and cAMP-inhibited cGMP 3',5'-cyclic phosphodiesterase 10A (EC 3.1.4.17) (EC 3.1.4.35)	PDE10A	PDE10A	Enzyme	Other Categories		Phosphodiesterase
Q9Y239	81	NOD1_HUMAN	Nucleotide-binding oligomerization domain-containing protein 1	Nucleotide-binding oligomerization domain-containing protein 1 (Caspase recruitment domain-containing protein 4)	NOD1*CARD4	NOD1	Unclassified protein			Unclassified protein
Q9Y243	189	AKT3_HUMAN	Serine/threonine-protein kinase AKT3	RAC-gamma serine/threonine-protein kinase (EC 2.7.11.1) (Protein kinase Akt-3) (Protein kinase B gamma) (PKB gamma) (RAC-PK-gamma) (STK-2)	AKT3*PKBG	AKT3	Enzyme	Kinase	2X18	Kinase
Q9Y251	77	HPSE_HUMAN	Heparanase	Heparanase (EC 3.2.1.166) (Endo-glucoronidase) (Heparanase-1) (Hpa1) [Cleaved into: Heparanase 8 kDa subunit; Heparanase 50 kDa subunit]	HPSE*HEP*HPA*HPA1*HPR1*HPSE1*HSE1	HPSE	Enzyme			Hydrolyse
Q9Y256	3	FACE2_HUMAN	Prenyl protein specific protease	CAAX prenyl protease 2 (EC 3.4.22.-) (Farnesylated proteins-converting enzyme 2) (FACE-2) (Prenyl protein-specific endoprotease 2) (RCE1 homolog) (hRCE1)	RCE1*FACE2*RCE1A*RCE1B	RCE1	Enzyme	Protease		Protease
Q9Y271	172	CLTR1_HUMAN	Cysteinyl leukotriene receptor 1	Cysteinyl leukotriene receptor 1 (CysLTR1) (Cysteinyl leukotriene D4 receptor) (LTD4 receptor) (G-protein coupled receptor HG55) (HMTMF81)	CYSLTR1*CYSLT1	CYSLTR1	Membrane receptor	Family A G protein-coupled receptor		Family A GPCR
Q9Y2D0	120	CAH5B_HUMAN	Carbonic anhydrase VB	Carbonic anhydrase 5B, mitochondrial (EC 4.2.1.1) (Carbonate dehydratase VB) (Carbonic anhydrase VB) (CA-VB)	CA5B	CA5B	Enzyme	Other Categories		Lyase
Q9Y2H1	4	ST38L_HUMAN	Serine/threonine-protein kinase 38-like	Serine/threonine-protein kinase 38-like (EC 2.7.11.1) (NDR2 protein kinase) (Nuclear Dbf2-related kinase 2)	STK38L*KIAA0965*NDR2	STK38L	Enzyme	Kinase	5XQZ	Kinase
Q9Y2H9	7	MAST1_HUMAN	Microtubule-associated serine/threonine-protein kinase 1	Microtubule-associated serine/threonine-protein kinase 1 (EC 2.7.11.1) (Syntrophin-associated serine/threonine-protein kinase)	MAST1*KIAA0973*SAST	MAST1	Enzyme	Kinase	2M9X|3PS4	Kinase
Q9Y2I1	41	NISCH_HUMAN	Nischarin	Nischarin (Imidazoline receptor 1) (I-1) (IR1) (Imidazoline receptor antisera-selected protein) (hIRAS) (Imidazoline-1 receptor) (I1R) (Imidazoline-1 receptor candidate protein) (I-1 receptor candidate protein) (I1R candidate protein)	NISCH*IRAS*KIAA0975	NISCH	Other cytosolic protein			Other cytosolic protein
Q9Y2K2	8	SIK3_HUMAN	Serine/threonine-protein kinase SIK3	Serine/threonine-protein kinase SIK3 (EC 2.7.11.1) (Salt-inducible kinase 3) (SIK-3) (Serine/threonine-protein kinase QSK)	SIK3*KIAA0999*QSK*L19	SIK3	Enzyme	Kinase		Kinase
Q9Y2Q3	1	GSTK1_HUMAN	Glutathione S-transferase kappa 1	Glutathione S-transferase kappa 1 (EC 2.5.1.18) (GST 13-13) (GST class-kappa) (GSTK1-1) (hGSTK1) (Glutathione S-transferase subunit 13)	GSTK1*HDCMD47P	GSTK1	Enzyme			Transferase
Q9Y2T6	102	GPR55_HUMAN	G-protein coupled receptor 55	G-protein coupled receptor 55	GPR55	GPR55	Membrane receptor	Family A G protein-coupled receptor		Family A GPCR
Q9Y2U5	25	M3K2_HUMAN	Mitogen-activated protein kinase kinase kinase 2	Mitogen-activated protein kinase kinase kinase 2 (EC 2.7.11.25) (MAPK/ERK kinase kinase 2) (MEK kinase 2) (MEKK 2)	MAP3K2*MAPKKK2*MEKK2	MAP3K2	Enzyme	Kinase	2CU1|2NPT|5EX0|5HQ8	Kinase
Q9Y337	3	KLK5_HUMAN	Kallikrein 5	Kallikrein-5 (EC 3.4.21.-) (Kallikrein-like protein 2) (KLK-L2) (Stratum corneum tryptic enzyme)	KLK5*SCTE*UNQ570/PRO1132	KLK5	Enzyme	Protease		Protease
Q9Y345	58	SC6A5_HUMAN	Glycine transporter 2	Sodium- and chloride-dependent glycine transporter 2 (GlyT-2) (GlyT2) (Solute carrier family 6 member 5)	SLC6A5*GLYT2*NET1	SLC6A5	Transporter	Electrochemical transporter		Electrochemical transporter
Q9Y3Q4	7	HCN4_HUMAN	Potassium/sodium hyperpolarization-activated cyclic nucleotide-gated channel 4	Potassium/sodium hyperpolarization-activated cyclic nucleotide-gated channel 4	HCN4	HCN4	Ion channel	Voltage-gated ion channel		Voltage-gated ion channel
Q9Y463	228	DYR1B_HUMAN	Dual specificity tyrosine-phosphorylation-regulated kinase 1B	Dual specificity tyrosine-phosphorylation-regulated kinase 1B (EC 2.7.12.1) (Minibrain-related kinase) (Mirk protein kinase)	DYRK1B*MIRK	DYRK1B	Enzyme	Kinase		Kinase
Q9Y478	7	AAKB1_HUMAN	AMP-activated protein kinase, beta-1 subunit	5'-AMP-activated protein kinase subunit beta-1 (AMPK subunit beta-1) (AMPKb)	PRKAB1*AMPK	PRKAB1	Enzyme	Kinase	4CFE|4CFF|4ZHX|5EZV|5ISO|6B1U|6C9F|6C9G|6C9H|6C9J	Kinase
Q9Y4D2	28	DGLA_HUMAN	Sn1-specific diacylglycerol lipase alpha	Sn1-specific diacylglycerol lipase alpha (DGL-alpha) (EC 3.1.1.-) (Neural stem cell-derived dendrite regulator)	DAGLA*C11orf11*KIAA0659*NSDDR	DAGLA	Enzyme			Hydrolyse
Q9Y4K4	240	M4K5_HUMAN	Mitogen-activated protein kinase kinase kinase kinase 5	Mitogen-activated protein kinase kinase kinase kinase 5 (EC 2.7.11.1) (Kinase homologous to SPS1/STE20) (KHS) (MAPK/ERK kinase kinase kinase 5) (MEK kinase kinase 5) (MEKKK 5)	MAP4K5	MAP4K5	Enzyme	Kinase		Kinase
Q9Y5N1	2893	HRH3_HUMAN	Histamine H3 receptor	Histamine H3 receptor (H3R) (HH3R) (G-protein coupled receptor 97)	HRH3*GPCR97	HRH3	Membrane receptor	Family A G protein-coupled receptor		Family A GPCR
Q9Y5S2	8	MRCKB_HUMAN	Serine/threonine-protein kinase MRCK beta	Serine/threonine-protein kinase MRCK beta (EC 2.7.11.1) (CDC42-binding protein kinase beta) (CDC42BP-beta) (DMPK-like beta) (Myotonic dystrophy kinase-related CDC42-binding kinase beta) (MRCK beta) (Myotonic dystrophy protein kinase-like beta)	CDC42BPB*KIAA1124	CDC42BPB	Enzyme	Kinase	3QFV|3TKU|4UAK|4UAL|5OTE|5OTF	Kinase
Q9Y5X5	67	NPFF2_HUMAN	Neuropeptide FF receptor 2	Neuropeptide FF receptor 2 (G-protein coupled receptor 74) (G-protein coupled receptor HLWAR77) (Neuropeptide G-protein coupled receptor)	NPFFR2*GPR74*NPFF2*NPGPR	NPFFR2	Membrane receptor	Family A G protein-coupled receptor		Family A GPCR
Q9Y5X9	497	LIPE_HUMAN	Endothelial lipase	Endothelial lipase (EC 3.1.1.3) (Endothelial cell-derived lipase) (EDL) (EL)	LIPG*UNQ387/PRO719	LIPG	Enzyme	Hydrolase		Hydrolyse
Q9Y5Y4	1783	PD2R2_HUMAN	G protein-coupled receptor 44	Prostaglandin D2 receptor 2 (Chemoattractant receptor-homologous molecule expressed on Th2 cells) (G-protein coupled receptor 44) (CD antigen CD294)	PTGDR2*CRTH2*DL1R*GPR44	PTGDR2	Membrane receptor	Family A G protein-coupled receptor		Family A GPCR
Q9Y5Y6	255	ST14_HUMAN	Matriptase	Suppressor of tumorigenicity 14 protein (EC 3.4.21.109) (Matriptase) (Membrane-type serine protease 1) (MT-SP1) (Prostamin) (Serine protease 14) (Serine protease TADG-15) (Tumor-associated differentially-expressed gene 15 protein)	ST14*PRSS14*SNC19*TADG15	ST14	Enzyme	Protease		Protease
Q9Y5Y9	70	SCNAA_HUMAN	Sodium channel protein type X alpha subunit	Sodium channel protein type 10 subunit alpha (Peripheral nerve sodium channel 3) (PN3) (hPN3) (Sodium channel protein type X subunit alpha) (Voltage-gated sodium channel subunit alpha Nav1.8)	SCN10A	SCN10A	Ion channel	Voltage-gated ion channel		Voltage-gated ion channel
Q9Y5Z0	407	BACE2_HUMAN	Beta secretase 2	Beta-secretase 2 (EC 3.4.23.45) (Aspartic-like protease 56 kDa) (Aspartyl protease 1) (ASP1) (Asp 1) (Beta-site amyloid precursor protein cleaving enzyme 2) (Beta-site APP cleaving enzyme 2) (Down region aspartic protease) (DRAP) (Memapsin-1) (Membrane-associated aspartic protease 1) (Theta-secretase)	BACE2*AEPLC*ALP56*ASP21*CDA13*UNQ418/PRO852	BACE2	Enzyme	Protease		Protease
Q9Y616	14	IRAK3_HUMAN	Interleukin-1 receptor-associated kinase 3	Interleukin-1 receptor-associated kinase 3 (IRAK-3) (EC 2.7.11.1) (IL-1 receptor-associated kinase M) (IRAK-M)	IRAK3	IRAK3	Enzyme	Kinase	5UKE	Kinase
Q9Y6E0	9	STK24_HUMAN	Serine/threonine-protein kinase 24	Serine/threonine-protein kinase 24 (EC 2.7.11.1) (Mammalian STE20-like protein kinase 3) (MST-3) (STE20-like kinase MST3) [Cleaved into: Serine/threonine-protein kinase 24 36 kDa subunit (Mammalian STE20-like protein kinase 3 N-terminal) (MST3/N); Serine/threonine-protein kinase 24 12 kDa subunit (Mammalian STE20-like protein kinase 3 C-terminal) (MST3/C)]	STK24*MST3*STK3	STK24	Enzyme	Kinase	3A7F|3A7G|3A7H|3A7I|3A7J|3CKW|3CKX|3ZHP|4O27|4QML|4QMM|4QMN|4QMO|4QMP|4QMQ|4QMS|4QMT|4QMU|4QMV|4QMW|4QMX|4QMY|4QMZ|4QNA|4QO9|4U8Z|4W8D|4W8E	Kinase
Q9Y6F1	8	PARP3_HUMAN	Poly [ADP-ribose] polymerase 3	Protein mono-ADP-ribosyltransferase PARP3 (EC 2.4.2.-) (ADP-ribosyltransferase diphtheria toxin-like 3) (ARTD3) (DNA ADP-ribosyltransferase PARP3) (EC 2.4.2.-) (IRT1) (NAD(+) ADP-ribosyltransferase 3) (ADPRT-3) (Poly [ADP-ribose] polymerase 3) (PARP-3) (hPARP-3) (Poly[ADP-ribose] synthase 3) (pADPRT-3)	PARP3*ADPRT3*ADPRTL3	PARP3	Enzyme			Transferase
Q9Y6K1	8	DNM3A_HUMAN	DNA (cytosine-5)-methyltransferase 3A	DNA (cytosine-5)-methyltransferase 3A (Dnmt3a) (EC 2.1.1.37) (DNA methyltransferase HsaIIIA) (DNA MTase HsaIIIA) (M.HsaIIIA)	DNMT3A	DNMT3A	Epigenetic regulator	Other Categories		Epigenetic regulator
Q9Y6L6	38	SO1B1_HUMAN	Solute carrier organic anion transporter family member 1B1	Solute carrier organic anion transporter family member 1B1 (Liver-specific organic anion transporter 1) (LST-1) (OATP-C) (Sodium-independent organic anion-transporting polypeptide 2) (OATP-2) (Solute carrier family 21 member 6)	SLCO1B1*LST1*OATP1B1*OATP2*OATPC*SLC21A6	SLCO1B1	Transporter	Electrochemical transporter		Electrochemical transporter
Q9Y6M4	59	KC1G3_HUMAN	Casein kinase I isoform gamma-3	Casein kinase I isoform gamma-3 (CKI-gamma 3) (EC 2.7.11.1)	CSNK1G3	CSNK1G3	Enzyme	Kinase	2CHL|2IZR|2IZS|2IZT|2IZU|4G16|4G17|4HGL|4HGS|6GRO	Kinase
Q9Y6R4	6	M3K4_HUMAN	Mitogen-activated protein kinase kinase kinase 4	Mitogen-activated protein kinase kinase kinase 4 (EC 2.7.11.25) (MAP three kinase 1) (MAPK/ERK kinase kinase 4) (MEK kinase 4) (MEKK 4)	MAP3K4*KIAA0213*MAPKKK4*MEKK4*MTK1	MAP3K4	Enzyme	Kinase		Kinase
